# Supplementary material for: Effects of warm-season feeding on yak growth, antioxidant capacity, immune function, and fecal microbiota
Source: Microbiol Spectr. 2025 Jun 23;13(8):e01001-25. doi: 10.1128/spectrum.01001-25 (PMC12323587; doi:10.1128/spectrum.01001-25)
Supplement: Supplemental tables — Tables S1 to S3. [file spectrum.01001-25-s0002.xlsx]

## Sheet: Table 1
Table S1 Analysis of plasma metabolite differences in yak under different feeding patterns
Metabolite	P_value	FDR	VIP_pred_OPLS-DA	VIP_PLS-DA	FC(Grazing/Housing)	Log2FC(Grazing/Housing)	Significant	Regulate	level	Library ID	HMDB Superclass	HMDB Class	HMDB Subclass	CAS ID	M/Z	Retention time	Adducts	Formula	Metab ID	ID	Mode	Score	grazing_mean	grazing_SD	housing_mean	housing_SD
4-Ipomeanol	9.019E-25	1.425E-22	4.0523	3.7971	2.4469	1.291	yes	up	B(ii)	HMDB0030472	Organic oxygen compounds	Organooxygen compounds	Carbonyl compounds	32954-58-8	213.077	3.84788	M+FA-H	C9H12O3	metab_13538	neg_2220	neg	50.4	6.039	0.2654	2.468	0.6003
Neobyakangelicol	2.377E-25	4.267E-23	3.9096	3.7864	2.9848	1.5776	yes	up	B(ii)	HMDB0302539	Phenylpropanoids and polyketides	Coumarins and derivatives	Furanocoumarins	-;_	375.108	5.8595	M+Hac-H	C17H16O6	metab_17899	neg_6972	neg	50.2	5.095	0.437	1.707	0.4114
Mesobilirubinogen	4.115E-18	2.188E-16	3.7983	3.6994	0.3679	-1.4427	yes	down	B(ii)	HMDB0001898	Organoheterocyclic compounds	Tetrapyrroles and derivatives	Bilirubins	14684-37-8	637.323	5.6567	M+FA-H	C33H44N4O6	metab_18178	neg_7289	neg	49.5	1.917	0.9065	5.211	0.2635
6''-O-Acetyldaidzin	5.898E-13	1.32E-11	3.7649	3.548	3.2521	1.7014	yes	up	B(ii)	HMDB0030689	Phenylpropanoids and polyketides	Isoflavonoids	Isoflavonoid O-glycosides	71385-83-6	457.111	5.46988	M-H	C23H22O10	metab_18484	neg_7634	neg	46.1	5.005	0.1432	1.539	1.45
Ginkgolide C	9.043E-15	2.784E-13	3.6703	3.3795	6.1102	2.6112	yes	up	B(ii)	HMDB0036860	Lipids and lipid-like molecules	Prenol lipids	Terpene lactones	15291-76-6;	439.123	5.30437	M-H	C20H24O11	metab_18684	neg_7854	neg	46	3.759	0.4195	0.6152	1.068
Caprylic Acid	6.18E-29	1.654E-26	3.6692	3.4644	2.3465	1.2305	yes	up	B(i)	HMDB0000482;LMFA01010008;PW_C000366	Lipids and lipid-like molecules	Fatty Acyls	Fatty acids and conjugates	124-07-2;74-81-7;124-07-2;	143.108	5.5072	M-H	C8H16O2	metab_14331	neg_3067	neg	47.6	4.998	0.2979	2.13	0.274
Kainic Acid	1.593E-20	1.264E-18	3.6105	3.4001	2.5874	1.3715	yes	up	B(ii)	HMDB0253757	Organic acids and derivatives	Carboxylic acids and derivatives	Amino acids, peptides, and analogues	487-79-6;_	272.114	3.66648	M+Hac-H	C10H15NO4	metab_19324	neg_8531	neg	49.3	4.709	0.2541	1.82	0.6543
Trans-P-Coumaroyl Beta-D-Glucopyranoside	7.673E-22	7.595E-20	3.5769	3.3665	2.1123	1.0788	yes	up	B(ii)	HMDB0302089	Phenylpropanoids and polyketides	Cinnamic acids and derivatives	Hydroxycinnamic acids and derivatives	-	371.098	3.61853	M+FA-H	C15H18O8	metab_13425	neg_2103	neg	49.9	5.34	0.298	2.528	0.5502
2,8-Dihydroxyquinoline-Beta-D-Glucuronide	2.102E-19	1.419E-17	3.4887	3.3569	0.4643	-1.107	yes	down	B(ii)	HMDB0011658	Organic oxygen compounds	Organooxygen compounds	Carbohydrates and carbohydrate conjugates	-	338.086	3.79067	M+H	C15H15NO8	metab_1438	pos_1507	pos	53.2	2.423	0.2662	5.219	0.6828
Thr-Asn-Lys	1.336E-18	7.873E-17	3.37	3.2582	4.0593	2.0212	yes	up	B(i)	-	-	-	-	-	396.166	5.51785	M+Cl	C14H27N5O6	metab_14356	neg_3093	neg	45.3	3.502	0.7295	0.8627	0.04836
Isopropylmaleic Acid	3.653E-23	4.404E-21	3.3329	3.1754	2.1612	1.1118	yes	up	B(ii)	HMDB0012241	Lipids and lipid-like molecules	Fatty Acyls	Fatty acids and conjugates	44976-69-4	217.071	3.90117	M+Hac-H	C7H10O4	metab_19199	neg_8401	neg	48.6	4.558	0.3924	2.109	0.3095
(+)-Cis-Khellactone	2.55E-29	7.599E-27	3.2355	3.0543	1.9791	0.9849	yes	up	B(ii)	HMDB0243535	Phenylpropanoids and polyketides	Coumarins and derivatives	Pyranocoumarins	-	261.076	5.5392	M-H	C14H14O5	metab_14395	neg_3135	neg	46.5	4.552	0.2324	2.3	0.2054
Genistein 4'-O-Glucoside	8.145E-36	1.072E-32	3.2109	3.0631	1.8933	0.9209	yes	up	B(i)	HMDB0252680;LMPK12050168	Phenylpropanoids and polyketides	Isoflavonoids	Isoflavonoid O-glycosides	_;	431.098	5.4326	M-H	C21H20O10	metab_14237	neg_2959	neg	48.1	4.669	0.1914	2.466	0.06718
Propofol Glucuronide	9.831E-11	1.486E-9	3.1406	2.8841	2.6718	1.4178	yes	up	B(ii)	HMDB0060933	Organic oxygen compounds	Organooxygen compounds	Carbohydrates and carbohydrate conjugates	-	335.148	5.37905	M-H2O-H	C18H26O7	metab_14141	neg_2856	neg	53.9	3.989	0.422	1.493	1.192
Xanthoxyline	2.42E-23	2.963E-21	3.1288	2.9005	1.8722	0.9047	yes	up	B(i)	HMDB0029645	Organic oxygen compounds	Organooxygen compounds	Carbonyl compounds	90-24-4	197.08	3.57713	M+H	C10H12O4	metab_1377	pos_1444	pos	46.1	4.482	0.3724	2.394	0.1966
Pyroglutamyl-Glutamyl-Proline Amide	3.029E-29	8.861E-27	3.0705	2.8823	1.4704	0.5562	yes	up	B(ii)	HMDB0247524	Organic acids and derivatives	Carboxylic acids and derivatives	Amino acids, peptides, and analogues	-	389.124	5.46988	M+Cl	C15H22N4O6	metab_14279	neg_3008	neg	50.4	6.277	0.1441	4.269	0.2376
Urolithin A 3-Sulfate	5.739E-33	3.777E-30	3.0492	2.9058	1.5003	0.5852	yes	up	B(ii)	HMDB0240567	Phenylpropanoids and polyketides	Coumarins and derivatives	Not Available	-	306.992	7.08392	M-H	C13H8O7S	metab_16698	neg_5653	neg	53.3	5.983	0.2034	3.988	0.08092
N-Arachidonoyl Glycine	2.367E-16	9.637E-15	3.0171	3.0056	0.583	-0.7784	yes	down	B(ii)	HMDB0241918	Organic acids and derivatives	Carboxylic acids and derivatives	Amino acids, peptides, and analogues	_;	338.088	4.09903	M-H2O-H	C15H19NO9	metab_19138	neg_8337	neg	51.2	3.118	0.631	5.348	0.3551
4-[5-(1-Hydroxyethyl)Furan-2-Yl]-4-Oxobutanoic Acid	2.503E-21	2.272E-19	3.0089	2.7888	1.7558	0.8121	yes	up	B(i)	-	-	-	-	-	211.061	5.16057	M-H	C10H12O5	metab_18754	neg_7928	neg	55	4.63	0.2355	2.637	0.3938
1,4-Ipomeadiol	1.361E-26	2.829E-24	2.9858	2.8154	1.6204	0.6963	yes	up	B(ii)	HMDB0030471	Organoheterocyclic compounds	Heteroaromatic compounds	Not Available	53011-73-7	215.092	3.65578	M+FA-H	C9H14O3	metab_19327	neg_8534	neg	48	4.994	0.2602	3.082	0.1737
Olodaterol	6.746E-15	2.131E-13	2.9592	2.8318	0.4715	-1.0846	yes	down	B(ii)	HMDB0255957	Organoheterocyclic compounds	Benzoxazines	Benzoxazinones	-	421.15	5.58727	M+Cl	C21H26N2O5	metab_14479	neg_3226	neg	46.7	1.895	0.2846	4.019	0.7131
3-Indole Carboxylic Acid Glucuronide	8.164E-16	3.063E-14	2.9476	2.9079	0.6095	-0.7144	yes	down	B(ii)	HMDB0013189	Organic oxygen compounds	Organooxygen compounds	Carbohydrates and carbohydrate conjugates	-	336.072	3.79982	M-H	C15H15NO8	metab_13485	neg_2164	neg	55.5	3.332	0.4152	5.467	0.5894
Tyrphostin A25	6.486E-17	2.869E-15	2.9445	2.7933	1.7737	0.8268	yes	up	B(ii)	HMDB0259357	Benzenoids	Phenols	Benzenetriols and derivatives	-	405.081	5.4757	2M+H	C10H6N2O3	metab_3871	pos_4089	pos	46.9	4.578	0.3073	2.581	0.5418
Frequentin	1.155E-19	8.144E-18	2.9317	2.7235	1.534	0.6173	yes	up	B(i)	-	-	-	-	-	253.143	5.64678	M+H	C14H20O4	metab_4112	pos_4384	pos	51.1	5.481	0.2538	3.573	0.4207
(E)-6-Hydroxy-6-(1-Hydroxy-4-Methylcyclohex-3-En-1-Yl)-2-Methylhept-2-Enoic Acid	1.01E-11	1.815E-10	2.9292	2.6456	1.7483	0.8059	yes	up	B(i)	-	-	-	-	-	269.174	5.18252	M+H	C15H24O4	metab_8729	pos_9880	pos	53.6	4.612	0.9169	2.638	0.05497
Physagulin C	4.583E-13	1.053E-11	2.9131	2.6752	0.6517	-0.6176	yes	down	B(ii)	HMDB0038535	Lipids and lipid-like molecules	Steroids and steroid derivatives	Steroid lactones	136997-67-6;	597.271	6.12467	M+CH3OH+Na	C30H38O9	metab_5019	pos_5533	pos	47.9	3.859	0.2236	5.921	0.8295
Canescein	7.706E-8	6.403E-7	2.9027	2.6954	0.5655	-0.8224	yes	down	B(ii)	HMDB0029313	Organoheterocyclic compounds	Isobenzofurans	Not Available	22333-73-9	567.279	5.98197	M+H	C29H42O11	metab_4884	pos_5350	pos	48.5	3.103	0.5402	5.487	1.513
3-Hydroxyhept-4-Enoylcarnitine	6.135E-17	2.73E-15	2.878	2.6346	1.5195	0.6036	yes	up	B(ii)	HMDB0241685	Lipids and lipid-like molecules	Fatty Acyls	Fatty acid esters	-	288.18	3.07032	M+H	C14H25NO5	metab_1228	pos_1288	pos	50	5.446	0.1906	3.584	0.5476
Acacetin-7-Glucuronide	3.089E-28	7.745E-26	2.8736	2.7401	1.7219	0.784	yes	up	B(i)	-	-	-	-	-	505.098	4.70763	M+FA-H	C22H20O11	metab_13849	neg_2542	neg	47.5	4.253	0.2545	2.47	0.06642
13,14-Dihydro-15-Keto-Tetranor Prostaglandin D2	5.394E-21	4.63E-19	2.8393	2.6307	1.4986	0.5836	yes	up	B(i)	-	-	-	-	-	263.163	5.7267	M+H-2H2O	C16H26O5	metab_7064	pos_8060	pos	46.8	5.29	0.1866	3.53	0.3699
Tubaic Acid	2.267E-16	9.252E-15	2.8265	2.6034	1.683	0.751	yes	up	B(i)	-	-	-	-	-	219.065	5.54455	M-H	C12H12O4	metab_14402	neg_3142	neg	46.9	4.539	0.1792	2.697	0.5699
8A-Hydroxy-3,3,6,6,8,8-Hexamethyl-1,2-Benzodioxine-5,7-Dione	2.415E-19	1.616E-17	2.8041	2.5758	1.4848	0.5703	yes	up	B(i)	-	-	-	-	-	269.138	5.62005	M+H	C14H20O5	metab_4057	pos_4308	pos	49	5.329	0.1658	3.589	0.4268
Eremophilenolide	6.83E-11	1.071E-9	2.7998	2.5254	1.6951	0.7614	yes	up	B(i)	-	-	-	-	4871-90-3	235.169	5.41182	M+H	C15H22O2	metab_7611	pos_8713	pos	51.6	4.553	0.877	2.686	0.3181
4-Hydroxycoumarin Sulfate	7.027E-10	9.18E-9	2.7858	2.5869	3.0209	1.595	yes	up	B(i)	-	-	-	-	-	240.981	5.29902	M-H	C9H6O6S	metab_18686	neg_7856	neg	54.4	3.036	0.7625	1.005	0.8112
Loganic Acid	1.433E-16	6.011E-15	2.7717	2.5296	1.7396	0.7987	yes	up	B(i)	-;LMPR01020138	-	-	-	22255-40-9;	375.129	3.12425	M-H	C16H24O10	metab_13167	neg_1839	neg	46.7	4.041	0.2541	2.323	0.487
Cynaroside A	4.52E-14	1.24E-12	2.7032	2.4418	1.4014	0.4869	yes	up	B(ii)	HMDB0040532	Lipids and lipid-like molecules	Prenol lipids	Terpene lactones	117804-06-5	443.192	5.19812	M-H	C21H32O10	metab_14031	neg_2735	neg	48.1	5.649	0.5893	4.031	0.2018
Pregnenolone Carbonitrile	5.987E-9	6.518E-8	2.6912	2.4847	2.358	1.2376	yes	up	B(ii)	HMDB0256759	Lipids and lipid-like molecules	Steroids and steroid derivatives	Pregnane steroids	1434-54-4;_	386.233	6.10992	M+FA-H	C22H31NO2	metab_15150	neg_3992	neg	52.2	3.28	1.132	1.391	0.05401
Dg(O-16:3/3:0)	2.459E-24	3.407E-22	2.6816	2.4998	1.433	0.5191	yes	up	B(i)	-	-	-	-	-	367.282	5.93947	M+H	C22H38O4	metab_4786	pos_5210	pos	48.3	5.169	0.1407	3.607	0.2596
4-(3,4-Dihydro-2H-1,5-Benzodioxepin-7-Yl)-4-Oxobutanoic Acid	2.467E-18	1.392E-16	2.6771	2.6018	1.5103	0.5948	yes	up	B(i)	-	-	-	-	-	249.077	5.9233	M-H	C13H14O5	metab_17826	neg_6881	neg	53.9	4.854	0.3296	3.214	0.3247
Verbenalin	4.685E-16	1.833E-14	2.6702	2.5698	1.6141	0.6907	yes	up	B(ii)	HMDB0301853	Lipids and lipid-like molecules	Prenol lipids	Terpene glycosides	548-37-8;_;	409.111	5.40565	M+Na-2H	C17H24O10	metab_14184	neg_2901	neg	53.1	4.266	0.2586	2.643	0.4721
Siguazodan	9.497E-14	2.439E-12	2.6463	2.505	0.6301	-0.6664	yes	down	B(ii)	HMDB0258290	Organoheterocyclic compounds	Diazines	Pyridazines and derivatives	-	305.111	5.95523	M+Na-2H	C14H16N6O	metab_17793	neg_6846	neg	45.2	2.88	0.6238	4.571	0.2368
1,10-Dihydro-1,10-Dihydroxyfluoren-9-One	3.6E-18	1.947E-16	2.6428	2.4775	1.6405	0.7141	yes	up	B(ii)	HMDB0304006	Benzenoids	Fluorenes	Not Available	-	259.061	5.60882	M+FA-H	C13H10O3	metab_18252	neg_7384	neg	47.9	4.006	0.4429	2.442	0.0558
7-Ethyl-8-Hydroxy-4,7-Dimethyl-6-Oxo-8H-Isochromene-3-Carboxylic Acid	9.957E-19	5.98E-17	2.6408	2.4541	1.5722	0.6528	yes	up	B(i)	-	-	-	-	-	263.092	5.3631	M-H	C14H16O5	metab_14127	neg_2840	neg	52.8	4.259	0.3337	2.709	0.2641
Enniatin B	8.482E-14	2.196E-12	2.6178	2.4634	1.4144	0.5002	yes	up	B(i)	-;HMDB0251813	Organic acids and derivatives	Peptidomimetics	Depsipeptides	917-13-5;_	662.397	5.89135	M+Na	C33H57N3O9	metab_4690	pos_5095	pos	53.9	5.625	0.5695	3.977	0.309
(E)-6-Hydroxy-2,7-Dimethyloct-2-Enedioic Acid	1.147E-24	1.752E-22	2.5994	2.4359	1.4431	0.5292	yes	up	B(i)	-	-	-	-	-	215.092	3.4157	M-H	C10H16O5	metab_19405	neg_8615	neg	50.6	4.742	0.2028	3.286	0.1774
1-Eicosanoyl-Sn-Glycero-3-Phosphocholine	2.52E-15	8.559E-14	2.5866	2.4229	1.3306	0.412	yes	up	B(i)	LMGP01050045	-	-	-	--	552.401	6.39007	M+H	C28H58NO7P	metab_6194	pos_6950	pos	52.2	6.271	0.1714	4.713	0.5177
N-Propyl-3-(5-Pyridin-4-Yl-1,2,4-Oxadiazol-3-Yl)Pyrrolidine-1-Carboxamide	1.717E-10	2.488E-9	2.5864	2.3626	1.6393	0.7131	yes	up	B(i)	-	-	-	-	-	302.159	2.88373	M+H	C15H19N5O2	metab_1155	pos_1215	pos	46.7	4.39	0.2819	2.678	0.8409
4-Caffeoylquinic Acid	5.243E-13	1.191E-11	2.5505	2.3228	1.7058	0.7704	yes	up	B(i)	HMDB0030653	Organic oxygen compounds	Organooxygen compounds	Alcohols and polyols	905-99-7	353.087	3.63448	M-H	C16H18O9	metab_13428	neg_2106	neg	46.7	3.589	0.619	2.104	0.05557
Arginylhistidine	2.827E-7	2.022E-6	2.5365	2.3457	0.5349	-0.9025	yes	down	B(ii)	HMDB0028711	Organic acids and derivatives	Carboxylic acids and derivatives	Amino acids, peptides, and analogues	155114-05-9	370.187	5.54455	M+Hac-H	C12H21N7O3	metab_14405	neg_3145	neg	47.9	2.082	1.196	3.892	0.5117
P-Hydroxyhippuryl-His-Leu-Oh	5.432E-8	4.709E-7	2.5329	2.3232	2.0889	1.0627	yes	up	B(ii)	HMDB0256043	Organic acids and derivatives	Carboxylic acids and derivatives	Amino acids, peptides, and analogues	-	490.193	5.41628	M+FA-H	C21H27N5O6	metab_14212	neg_2929	neg	49	3.244	1.12	1.553	0.05444
8,11-Dihydroxy-2,6,9-Trimethyltricyclo[5.4.0.02,9]Undecane-6-Carboxylic Acid	9.74E-11	1.475E-9	2.5307	2.2712	1.6246	0.7001	yes	up	B(i)	-	-	-	-	-	269.174	4.1109	M+H	C15H24O4	metab_1572	pos_1648	pos	51.4	3.912	0.7582	2.408	0.07755
Beta-D-Glucopyranuronic Acid	1.575E-24	2.346E-22	2.5304	2.3919	1.4277	0.5137	yes	up	B(ii)	HMDB0010314	Organic oxygen compounds	Organooxygen compounds	Carbohydrates and carbohydrate conjugates	-;29315-53-5	313.056	3.151	M-H	C13H14O9	metab_13175	neg_1847	neg	48.1	4.673	0.1598	3.273	0.2069
Secoeremopetasitolide A	1.146E-10	1.705E-9	2.4998	2.2576	1.6037	0.6814	yes	up	B(ii)	HMDB0041364	Lipids and lipid-like molecules	Prenol lipids	Terpene lactones	178402-70-5	411.164	5.41095	M+FA-H	C19H26O7	metab_14195	neg_2912	neg	40.6	4.12	0.1826	2.569	0.7697
27-Nor-5B-Cholestane-3A,7A,12A,24,25-Pentol	1.61E-24	2.377E-22	2.4906	2.3498	1.3372	0.4192	yes	up	B(ii)	HMDB0002126	Lipids and lipid-like molecules	Steroids and steroid derivatives	Bile acids, alcohols and derivatives	78648-95-0;	419.314	6.47768	M-H2O-H	C26H46O5	metab_15499	neg_4374	neg	45.3	5.346	0.1311	3.998	0.2152
Indole-3-Carboxilic Acid-O-Sulphate	6.972E-13	1.536E-11	2.471	2.4258	0.6921	-0.531	yes	down	B(ii)	HMDB0060002	Organoheterocyclic compounds	Indoles and derivatives	Indolecarboxylic acids and derivatives	-	239.997	4.05643	M-H	C9H7NO5S	metab_19159	neg_8358	neg	51.2	3.522	0.3196	5.089	0.5804
Acoric Acid	3.695E-10	5.111E-9	2.467	2.24	1.5299	0.6134	yes	up	B(i)	HMDB0038165	Lipids and lipid-like molecules	Prenol lipids	Monoterpenoids	5956-06-09	269.174	5.37462	M+H	C15H24O4	metab_7738	pos_8849	pos	48.9	4.276	0.5742	2.795	0.5436
Glucosyl (E)-2,6-Dimethyl-2,5-Heptadienoate	1.918E-24	2.771E-22	2.4598	2.3052	1.2836	0.3602	yes	up	B(ii)	HMDB0035136	Organic oxygen compounds	Organooxygen compounds	Carbohydrates and carbohydrate conjugates	261949-43-3	337.128	5.60347	M+Na-2H	C15H24O7	metab_14503	neg_3254	neg	48.6	5.834	0.2351	4.545	0.05744
Ilaprazole	2.086E-10	2.985E-9	2.4516	2.2072	1.6277	0.7028	yes	up	B(ii)	HMDB0253394	Organoheterocyclic compounds	Benzimidazoles	Sulfinylbenzimidazoles	-	387.093	3.07103	M+Na-2H	C19H18N4O2S	metab_19608	neg_8823	neg	44.1	3.685	0.7401	2.264	0.0557
Dgdg(O-9:0/2:0)	4.97E-14	1.356E-12	2.4408	2.2061	1.3278	0.4091	yes	up	B(i)	-	-	-	-	-	607.29	6.1991	M+Na	C26H48O14	metab_6304	pos_7094	pos	49.3	5.569	0.2864	4.194	0.4474
5-(3',4'-Dihydroxyphenyl)-Gamma-Valerolactone-4'-O-Glucuronide	5.481E-11	8.719E-10	2.4028	2.3273	1.4258	0.5117	yes	up	B(ii)	HMDB0059989	Organic oxygen compounds	Organooxygen compounds	Carbohydrates and carbohydrate conjugates	-	365.085	5.40565	M-H2O-H	C17H20O10	metab_18583	neg_7740	neg	45.1	4.869	0.2236	3.415	0.6849
Equol 4'-O-Glucuronide	6.444E-8	5.475E-7	2.4026	2.2249	0.6306	-0.6652	yes	down	B(ii)	HMDB0041731	Phenylpropanoids and polyketides	Flavonoids	Flavans	-	417.119	5.32558	M-H	C21H22O9	metab_14100	neg_2809	neg	48.4	2.851	0.6035	4.521	0.9387
Gln-Asp-Leu	8.485E-5	0.0003053	2.3898	2.3024	0.5333	-0.9068	yes	down	B(i)	-	-	-	-	-	375.186	2.93178	M+H	C15H26N4O7	metab_10197	pos_11432	pos	46.5	2.287	1.386	4.288	1.489
Tricin	4.281E-13	9.886E-12	2.3845	2.2169	1.4273	0.5132	yes	up	B(i)	-;LMPK12110873	-	-	-	520-32-1;	331.08	5.52932	M+H	C17H14O7	metab_7447	pos_8525	pos	54.4	4.64	0.2577	3.251	0.5168
5-Hydroxyconiferyl Alcohol	9.525E-14	2.442E-12	2.3778	2.1622	1.5475	0.6299	yes	up	B(ii)	HMDB0060398	Benzenoids	Phenols	Methoxyphenols	1782-47-4;_	197.08	3.90252	M+H	C10H12O4	metab_9878	pos_11103	pos	46.8	3.57	0.4958	2.307	0.05557
Prednisolone Metasulfobenzoate	8.783E-18	4.397E-16	2.373	2.2016	1.4929	0.5781	yes	up	B(ii)	HMDB0256747	Lipids and lipid-like molecules	Steroids and steroid derivatives	Pregnane steroids	-	565.156	5.14463	M+Na-2H	C28H32O9S	metab_18757	neg_7931	neg	42.7	3.759	0.3596	2.518	0.05583
3-(6-Hydroxy-7-Methyloctyl)-3,6-Dihydro-1H-Furo[3,4-C]Furan-4-One	1.001E-12	2.142E-11	2.3679	2.1486	1.3543	0.4375	yes	up	B(i)	-	-	-	-	-	267.16	5.37375	M-H	C15H24O4	metab_14136	neg_2851	neg	49.2	4.893	0.5324	3.613	0.13
10-Hydroxy-2E-Decenoic Acid	7.332E-21	6.16E-19	2.3639	2.1824	1.2542	0.3268	yes	up	B(i)	LMFA01050157	-	-	-	--	185.118	5.67805	M-H	C10H18O3	metab_18157	neg_7264	neg	57.9	5.985	0.2116	4.772	0.1958
2,9-Dihydroxy-7-Methoxy-4-Methylbenzo[G][1]Benzofuran-3-One	1.298E-11	2.273E-10	2.3544	2.1718	1.4551	0.5411	yes	up	B(i)	-	-	-	-	-	261.075	5.63077	M+H	C14H12O5	metab_7310	pos_8354	pos	55.1	4.313	0.6311	2.964	0.05578
9-Oxo-Nonanoic Acid	3.896E-16	1.55E-14	2.3413	2.1656	1.3533	0.4364	yes	up	B(ii)	HMDB0094711	Lipids and lipid-like molecules	Fatty Acyls	Fatty acids and conjugates	_;	217.108	4.5686	M+FA-H	C9H16O3	metab_18968	neg_8163	neg	53.3	4.708	0.3663	3.479	0.174
Fluocinolone	2.412E-8	2.265E-7	2.3344	2.0866	1.4159	0.5017	yes	up	B(ii)	HMDB0252347	Lipids and lipid-like molecules	Steroids and steroid derivatives	Hydroxysteroids	807-38-5;_	467.187	5.18782	M+CH3OH+Na	C21H26F2O6	metab_2675	pos_2803	pos	46.7	4.64	0.868	3.277	0.05581
25-Hydroxyvitamin D3-26,23-Lactone	1.589E-15	5.601E-14	2.3334	2.4406	0.6965	-0.5219	yes	down	B(ii)	HMDB0060126	Lipids and lipid-like molecules	Steroids and steroid derivatives	Vitamin D and derivatives	-	427.284	5.90735	M-H	C27H40O4	metab_17851	neg_6913	neg	49	3.061	0.2199	4.395	0.4042
Pe-Nme2(11D5/9M5)	4.538E-12	8.678E-11	2.332	2.1483	1.341	0.4233	yes	up	B(ii)	HMDB0114677	Lipids and lipid-like molecules	Glycerophospholipids	Glycerophosphoethanolamines	-	924.596	5.8808	M+Hac-H	C48H84NO10P	metab_17882	neg_6952	neg	50.8	5.246	0.2469	3.912	0.55
Pmeoh(27:0/27:0)	1.605E-5	7.188E-5	2.332	2.349	0.5657	-0.8218	yes	down	B(i)	-	-	-	-	-	953.833	4.93202	M+H-H2O	C58H115O8P	metab_2336	pos_2438	pos	40.5	2.44	0.6918	4.313	1.549
Nervonic Acid	5.541E-15	1.779E-13	2.3266	2.1487	1.3412	0.4235	yes	up	B(ii)	HMDB0002368	Lipids and lipid-like molecules	Fatty Acyls	Fatty acids and conjugates	506-37-6;	411.347	6.59472	M+FA-H	C24H46O2	metab_15547	neg_4432	neg	51.1	4.937	0.1569	3.681	0.4229
3-Hydroxynevirapine Glucuronide	2.251E-24	3.146E-22	2.3233	2.1558	1.3081	0.3874	yes	up	B(ii)	HMDB0060743	Organic oxygen compounds	Organooxygen compounds	Carbohydrates and carbohydrate conjugates	-	503.14	4.15235	M+FA-H	C21H22N4O8	metab_19122	neg_8321	neg	46.4	4.9	0.1867	3.746	0.1119
Isodeoxycholic Acid	5.176E-24	6.813E-22	2.3227	2.1824	1.2678	0.3424	yes	up	B(ii)	HMDB0002536	Lipids and lipid-like molecules	Steroids and steroid derivatives	Bile acids, alcohols and derivatives	566-17-6;	391.283	6.28575	M-H	C24H40O4	metab_17469	neg_6490	neg	46.4	5.529	0.1377	4.361	0.1785
Lpe(20:5)	8.031E-12	1.47E-10	2.3134	2.1333	1.3143	0.3943	yes	up	B(i)	HMDB0011489	Lipids and lipid-like molecules	Glycerophospholipids	Glycerophosphoethanolamines	-	500.276	5.88072	M+H	C25H42NO7P	metab_6717	pos_7619	pos	49.4	5.549	0.1624	4.222	0.5904
(-)-Camphanic Acid	1.108E-15	4.078E-14	2.3114	2.1356	1.5252	0.609	yes	up	B(i)	-	-	-	-	-	197.082	5.28312	M-H	C10H14O4	metab_18704	neg_7875	neg	47	3.607	0.1908	2.365	0.3781
N-Docosahexaenoyl Asparagine	9.256E-9	9.586E-8	2.2999	2.2737	1.6667	0.737	yes	up	B(ii)	HMDB0242009	Not Available	Not Available	Not Available	-	477.25	5.81125	M+Cl	C26H38N2O4	metab_14801	neg_3600	neg	46.7	3.865	0.8314	2.319	0.4496
(3B,16A,20R)-25-Acetoxy-3,16,20,22-Tetrahydroxy-5-Cucurbiten-11-One 3-Glucoside	3.759E-5	0.0001499	2.2944	2.1911	0.4885	-1.0335	yes	down	B(ii)	HMDB0035346	Lipids and lipid-like molecules	Steroids and steroid derivatives	Steroidal glycosides	178062-95-8	749.38	4.18577	M+K	C38H62O12	metab_1614	pos_1690	pos	46	1.786	1.187	3.656	1.343
Alpha-Carboxy-Delta-Nonalactone	1.689E-12	3.484E-11	2.2771	2.0447	1.2801	0.3563	yes	up	B(ii)	HMDB0030990	Organoheterocyclic compounds	Lactones	Delta valerolactones	-	445.208	5.32558	2M+FA-H	C10H16O4	metab_18661	neg_7830	neg	49.3	5.388	0.4595	4.209	0.2305
5-Butyltetrahydro-2-Oxo-3-Furancarboxylic Acid	2.241E-9	2.674E-8	2.266	2.108	1.5926	0.6714	yes	up	B(ii)	HMDB0030992	Organoheterocyclic compounds	Lactones	Gamma butyrolactones	-	231.087	4.54723	M+FA-H	C9H14O4	metab_13776	neg_2467	neg	47.6	3.69	0.7158	2.317	0.3329
3-Keto-B-D-Galactose	1.637E-10	2.379E-9	2.2597	2.19	0.6889	-0.5376	yes	down	B(ii)	HMDB0001385	Organic oxygen compounds	Organooxygen compounds	Carbohydrates and carbohydrate conjugates	-	401.093	6.01898	2M+FA-H	C6H10O6	metab_17703	neg_6746	neg	47.5	2.93	0.03003	4.253	0.6836
Deltaline	6.606E-14	1.748E-12	2.2515	2.1195	1.328	0.4093	yes	up	B(ii)	HMDB0250984	Lipids and lipid-like molecules	Prenol lipids	Diterpenoids	6836/11/9;_	542.25	5.91793	M+Cl	C27H41NO8	metab_14929	neg_3745	neg	45	4.943	0.1234	3.722	0.4598
Docosanedioic Acid	8.38E-21	7.003E-19	2.2491	2.1104	1.2229	0.2903	yes	up	B(ii)	HMDB0242127	Lipids and lipid-like molecules	Fatty Acyls	Fatty acids and conjugates	-;_;	369.3	6.28575	M-H	C22H42O4	metab_15289	neg_4138	neg	54	6.129	0.1852	5.012	0.1916
Zedoarondiol	4.501E-7	3.047E-6	2.2318	1.9811	1.4925	0.5778	yes	up	B(i)	HMDB0036448	Lipids and lipid-like molecules	Prenol lipids	Sesquiterpenoids	98644-24-7	253.179	5.42248	M+H	C15H24O3	metab_7583	pos_8681	pos	51.8	3.997	0.9389	2.678	0.2464
Ofloxacin	1.094E-5	5.159E-5	2.2317	2.1771	2.0788	1.0557	yes	up	B(i)	HMDB0015296	Organoheterocyclic compounds	Quinolines and derivatives	Quinoline carboxylic acids	82419-36-1	362.15	3.64645	M+H	C18H20FN3O4	metab_9973	pos_11201	pos	55.9	3.351	1.39	1.612	0.655
(1R,2R,3S,1'R)-Nepetalinic Acid	5.206E-25	8.841E-23	2.2299	2.0789	1.2371	0.307	yes	up	B(i)	HMDB0034971	Lipids and lipid-like molecules	Prenol lipids	Monoterpenoids	32603-11-5	199.097	5.5392	M-H	C10H16O4	metab_14391	neg_3131	neg	56.6	5.582	0.1516	4.512	0.1206
Pc(20:0/0:0)	2.372E-11	3.994E-10	2.2269	2.0687	1.242	0.3126	yes	up	B(i)	LMGP01050045	-	-	-	--	574.383	6.4541	M+Na	C28H58NO7P	metab_6159	pos_6895	pos	55.5	6.349	0.1567	5.112	0.573
Picein	5.975E-14	1.6E-12	2.2254	2.1069	1.2416	0.3122	yes	up	B(i)	-	-	-	-	530-14-3	297.098	5.40565	M-H	C14H18O7	metab_18585	neg_7743	neg	46.6	5.925	0.2079	4.772	0.3971
Corey Pg-Lactone Diol	4.03E-12	7.763E-11	2.2175	1.9992	1.468	0.5538	yes	up	B(i)	-	-	-	-	-	269.174	4.21232	M+H	C15H24O4	metab_9747	pos_10968	pos	47.6	3.529	0.5033	2.404	0.05563
Tryptophyl-Glutamine	1.849E-8	1.784E-7	2.2127	2.0615	1.481	0.5665	yes	up	B(ii)	HMDB0029081	Organic acids and derivatives	Carboxylic acids and derivatives	Amino acids, peptides, and analogues	-	391.161	2.96447	M+Hac-H	C16H20N4O4	metab_13103	neg_1773	neg	49.3	4.277	0.4783	2.888	0.7341
2,3,4-Trihydroxybenzoic Acid	6.495E-8	5.51E-7	2.21	2.0089	1.6442	0.7174	yes	up	B(i)	HMDB0059964	Benzenoids	Benzene and substituted derivatives	Benzoic acids and derivatives	610-02-6	169.014	4.4778	M-H	C7H6O5	metab_13757	neg_2447	neg	52.3	3.3	0.784	2.007	0.363
Filipin Ii	1.293E-7	1.013E-6	2.2094	2.0555	0.6969	-0.5209	yes	down	B(ii)	HMDB0252258	Phenylpropanoids and polyketides	Macrolides and analogues	Not Available	-	680.441	4.16413	M+ACN+H	C35H58O10	metab_1600	pos_1676	pos	48.3	3.185	0.6547	4.57	0.6976
3,5-Dichlorosalicylic Acid	7.19E-21	6.073E-19	2.2051	2.0689	1.2734	0.3487	yes	up	B(i)	-	-	-	-	-	204.946	6.89775	M-H	C7H4Cl2O3	metab_17031	neg_6010	neg	48.5	5.035	0.2201	3.954	0.1318
Gliocladic Acid	4.794E-22	5.015E-20	2.1984	2.0483	1.2346	0.304	yes	up	B(i)	-	-	-	-	-	237.148	5.64678	M+H-H2O	C14H22O4	metab_7277	pos_8311	pos	50.5	5.542	0.1849	4.489	0.1387
Pe(18:3/0:0)	1.304E-14	3.865E-13	2.196	2.0382	1.2334	0.3027	yes	up	B(i)	-	-	-	-	-	476.276	5.91273	M+H	C23H42NO7P	metab_6660	pos_7547	pos	48.8	6.045	0.1031	4.901	0.4096
Hydroxyhomo Sildenafil	3.114E-9	3.598E-8	2.172	1.9535	1.3602	0.4438	yes	up	B(ii)	HMDB0253271	Benzenoids	Benzene and substituted derivatives	Benzenesulfonamides	-	525.193	5.51785	M+Na-2H	C23H32N6O5S	metab_14360	neg_3097	neg	43.7	4.581	0.1661	3.368	0.6876
Lpc(20:0)	3.595E-17	1.641E-15	2.1659	2.0142	1.2176	0.2841	yes	up	B(i)	HMDB0010390	Lipids and lipid-like molecules	Glycerophospholipids	Glycerophosphocholines	108341-80-6	596.393	6.40828	M+FA-H	C28H58NO7P	metab_15373	neg_4236	neg	57.2	5.88	0.1167	4.829	0.2999
2-Methoxyacetaminophen Sulfate	1.209E-11	2.13E-10	2.1609	2.2069	0.7149	-0.4842	yes	down	B(ii)	HMDB0062550	Organic acids and derivatives	Organic sulfuric acids and derivatives	Arylsulfates	53446-13-2	242.013	3.21517	M-H2O-H	C9H11NO6S	metab_13200	neg_1873	neg	47	3.207	0.4198	4.486	0.4273
Quinmerac	2.6E-11	4.332E-10	2.1577	2.0595	0.7205	-0.4729	yes	down	B(ii)	HMDB0257043	Organoheterocyclic compounds	Quinolines and derivatives	Quinoline carboxylic acids	90717-03-6;_	255.992	4.00277	M+Cl	C11H8ClNO2	metab_19178	neg_8378	neg	40.7	3.15	0.2787	4.372	0.5192
Propylene Glycol Alginate	2.54E-15	8.608E-14	2.1499	2.1146	1.2834	0.3599	yes	up	B(ii)	HMDB0039860	Organic oxygen compounds	Organooxygen compounds	Carbohydrates and carbohydrate conjugates	-	475.124	4.15235	M+Cl	C17H28O13	metab_13629	neg_2313	neg	49.1	4.905	0.1368	3.822	0.3536
19-Hydroxyprostaglandin E1	1.991E-15	6.88E-14	2.1234	2.0189	1.2854	0.3622	yes	up	B(ii)	HMDB0244832	Lipids and lipid-like molecules	Fatty Acyls	Eicosanoids	-	415.233	5.81125	M+FA-H	C20H34O6	metab_17965	neg_7045	neg	46.2	4.612	0.3167	3.588	0.1628
Lpa(18:3)	4.885E-15	1.578E-13	2.0961	2.0014	1.2916	0.3692	yes	up	B(i)	HMDB0114743	Lipids and lipid-like molecules	Glycerophospholipids	Glycerophosphates	-	431.22	7.08392	M-H	C21H37O7P	metab_16053	neg_4973	neg	45	4.611	0.1177	3.57	0.353
Dihydro-Alpha-Ionone	6.517E-11	1.024E-9	2.0936	1.8823	1.4011	0.4866	yes	up	B(i)	HMDB0038026	Lipids and lipid-like molecules	Prenol lipids	Sesquiterpenoids	39721-65-8	177.163	5.49168	M+H-H2O	C13H22O	metab_3896	pos_4117	pos	48.4	3.727	0.2694	2.66	0.4593
Quinoline-4-Carboxylic Acid	1.503E-9	1.853E-8	2.0931	1.8929	1.4519	0.5379	yes	up	B(i)	HMDB0257047	Organoheterocyclic compounds	Quinolines and derivatives	Quinoline carboxylic acids	486-74-8;_	174.054	3.39558	M+H	C10H7NO2	metab_1322	pos_1388	pos	49.5	3.486	0.5244	2.401	0.3182
N-(1-Deoxy-B-D-Fructopyranosyl) (R)C(S)S-Alliin	4.44E-13	1.024E-11	2.0927	1.9846	0.7385	-0.4374	yes	down	B(ii)	HMDB0040829	Organic acids and derivatives	Carboxylic acids and derivatives	Amino acids, peptides, and analogues	149340-22-7	360.07	4.09903	M+Na-2H	C12H21NO8S	metab_13614	neg_2298	neg	45.1	3.069	0.1393	4.156	0.4304
Asp-Phe	9.006E-10	1.156E-8	2.0895	1.9219	1.3172	0.3975	yes	up	B(i)	HMDB0000706	Organic acids and derivatives	Carboxylic acids and derivatives	Amino acids, peptides, and analogues	13433-09-5	303.097	5.44375	M+Na	C13H16N2O5	metab_3833	pos_4046	pos	47.3	4.568	0.4766	3.468	0.3785
N-Oleoyl Cysteine	0.000594	0.001673	2.0894	2.1592	0.4537	-1.1401	yes	down	B(ii)	HMDB0241957	Not Available	Not Available	Not Available	-	386.274	4.9958	M+H	C21H39NO3S	metab_8979	pos_10153	pos	49.7	1.476	0.5928	3.253	2.037
Tetracosanedioic Acid	5.686E-16	2.18E-14	2.0874	1.9561	1.2032	0.2669	yes	up	B(ii)	HMDB0302983	Lipids and lipid-like molecules	Fatty Acyls	Fatty acids and conjugates	_;	397.332	6.47768	M-H	C24H46O4	metab_15497	neg_4372	neg	49.7	6.021	0.2138	5.004	0.2636
(3E,5E)-2-(4-Methoxy-4-Oxobutyl)Nona-3,5-Dienoic Acid	1.349E-18	7.919E-17	2.0866	1.925	1.2236	0.2911	yes	up	B(i)	-	-	-	-	-	255.158	5.65212	M+H	C14H22O4	metab_7261	pos_8293	pos	52.6	5.32	0.1772	4.348	0.2027
Phomalone	6.534E-24	8.391E-22	2.082	1.9482	1.254	0.3266	yes	up	B(i)	-	-	-	-	-	253.108	5.58192	M-H	C13H18O5	metab_18298	neg_7432	neg	46.5	4.655	0.1024	3.712	0.1521
3-Hydroxy-3-(3-Hydroxyphenyl)Propanoic Acid-O-Sulphate	5.311E-12	1.005E-10	2.0724	1.8843	1.3252	0.4062	yes	up	B(ii)	HMDB0059967	Organic acids and derivatives	Hydroxy acids and derivatives	Beta hydroxy acids and derivatives	-	261.007	5.39503	M-H	C9H10O7S	metab_14162	neg_2879	neg	47.1	4.144	0.129	3.127	0.4441
Cinncassiol C3	3.492E-8	3.172E-7	2.0664	1.844	1.2323	0.3013	yes	up	B(ii)	HMDB0036859	Lipids and lipid-like molecules	Prenol lipids	Sesquiterpenoids	-;64979-94-8	427.197	5.41628	M+FA-H	C20H30O7	metab_18560	neg_7714	neg	47.9	5.73	0.6552	4.65	0.2502
1-Carboxycyclohexaneacetic Acid	2.009E-20	1.556E-18	2.0605	1.8982	1.2111	0.2764	yes	up	B(i)	-	-	-	-	-	185.082	5.41628	M-H	C9H14O4	metab_18567	neg_7722	neg	58.6	5.26	0.2111	4.343	0.07552
Gln-His-Asp	3.512E-8	3.188E-7	2.0568	1.8533	1.4204	0.5062	yes	up	B(i)	-	-	-	-	-	457.171	5.32558	M+Hac-H	C15H22N6O7	metab_14101	neg_2810	neg	47.7	3.629	0.6951	2.555	0.05585
3-Keto Fusidic Acid	6.239E-7	4.07E-6	2.0513	1.8872	0.7894	-0.3412	yes	down	B(ii)	HMDB0060745	Lipids and lipid-like molecules	Steroids and steroid derivatives	Oxosteroids	-	548.362	3.88112	M+NH4	C31H46O7	metab_9884	pos_11109	pos	50.4	4.55	0.794	5.764	0.4421
Piperdial	4.105E-10	5.604E-9	2.0503	1.8636	1.3095	0.389	yes	up	B(ii)	HMDB0035798	Organic oxygen compounds	Organooxygen compounds	Alcohols and polyols	100288-36-6	295.155	5.52853	M+FA-H	C15H22O3	metab_18391	neg_7532	neg	48.1	4.485	0.1958	3.425	0.5337
Quercetin	1.421E-13	3.568E-12	2.0459	1.8561	1.3011	0.3798	yes	up	B(i)	HMDB0005794;LMPK12110004	Phenylpropanoids and polyketides	Flavonoids	Flavones	117-39-5;	303.049	5.5133	M+H	C15H10O7	metab_3914	pos_4141	pos	56.6	4.23	0.2549	3.251	0.2976
Lpc(18:3-Sn1)	4.754E-18	2.503E-16	2.0449	1.9124	1.1437	0.1937	yes	up	B(i)	-	-	-	-	-	518.323	5.89135	M+H	C26H48NO7P	metab_6699	pos_7599	pos	56.9	7.539	0.07328	6.592	0.2624
(2E,7E)-6-Hydroxy-6-Methyl-2-(4-Methylpent-3-Enyl)Nona-2,7-Dienedioic Acid	2.177E-12	4.409E-11	2.0445	1.8623	1.2624	0.3361	yes	up	B(i)	-	-	-	-	-	297.167	5.60402	M+H	C16H24O5	metab_4031	pos_4275	pos	53.9	4.797	0.1408	3.8	0.4154
Solutol Hs 15	4.041E-17	1.829E-15	2.0404	1.8803	1.1762	0.2342	yes	up	B(ii)	HMDB0258368	Lipids and lipid-like molecules	Fatty Acyls	Fatty alcohols	61909-81-7;_	343.285	5.96053	M-H	C20H40O4	metab_14983	neg_3803	neg	49.7	6.287	0.06979	5.345	0.2811
Icariside B5	6.18E-11	9.761E-10	2.0319	1.8174	1.2127	0.2782	yes	up	B(i)	-	-	-	-	-	387.202	5.48052	M-H	C19H32O8	metab_14295	neg_3026	neg	53.8	5.65	0.1691	4.659	0.4635
Scillipheosidin 3-[Glucosyl-(1->2)-Rhamnoside]	6.55E-6	3.283E-5	2.0144	1.9095	0.7564	-0.4027	yes	down	B(ii)	HMDB0036946	Lipids and lipid-like molecules	Steroids and steroid derivatives	Steroid lactones	261158-68-3	691.331	3.45987	M+H-H2O	C36H52O14	metab_10011	pos_11241	pos	45.5	3.935	0.6316	5.202	0.8814
Dibekacin	0.004481	0.009902	2.0102	2.2598	0.3558	-1.4907	yes	down	B(ii)	HMDB0251157	Organic oxygen compounds	Organooxygen compounds	Carbohydrates and carbohydrate conjugates	-	472.241	3.49553	M+Na-2H	C18H37N5O8	metab_13388	neg_2066	neg	48.5	0.9978	1.67	2.804	2.087
Valtrate	5.978E-9	6.512E-8	2.0073	1.791	1.3645	0.4484	yes	up	B(ii)	HMDB0034493	Lipids and lipid-like molecules	Prenol lipids	Monoterpenoids	18296-44-1	233.043	5.35243	M+Na-2H	C10H12O5	metab_18645	neg_7812	neg	47.6	3.848	0.356	2.82	0.5033
Epidihydrophaseic Acid	3.41E-12	6.691E-11	1.9992	1.797	1.2844	0.361	yes	up	B(i)	HMDB0038661	Lipids and lipid-like molecules	Prenol lipids	Sesquiterpenoids	60102-38-7	281.139	5.31495	M-H	C15H22O5	metab_14080	neg_2788	neg	55.8	4.178	0.3789	3.253	0.1659
Fa(18:3+2O)	8.541E-8	7.011E-7	1.9989	1.8262	1.3439	0.4264	yes	up	B(i)	-	-	-	-	-	293.21	5.76375	M+H-H2O	C18H30O4	metab_4384	pos_4710	pos	50.8	4.455	0.3343	3.315	0.6967
13,14-Dihydro-16,16-Difluoro Prostaglandin D2	7.949E-10	1.03E-8	1.9949	1.7799	1.1803	0.2392	yes	up	B(i)	-	-	-	-	-	389.218	5.51255	M-H	C20H32F2O5	metab_18423	neg_7564	neg	44.9	6.434	0.1651	5.451	0.5154
15,16-Dihydroxy-8(17),13-Labdadien-18-Oic Acid	1.597E-18	9.272E-17	1.9915	1.8491	1.1882	0.2488	yes	up	B(i)	-	-	-	-	-	335.222	5.74187	M-H	C20H32O4	metab_14699	neg_3480	neg	50	5.562	0.1676	4.681	0.1795
N-(9H-Fluoren-9-Ylacetyl)-L-Phenylalanine	1.298E-14	3.855E-13	1.9826	1.8744	1.266	0.3402	yes	up	B(ii)	HMDB0255020	Organic acids and derivatives	Carboxylic acids and derivatives	Amino acids, peptides, and analogues	-	352.137	5.33088	M-H2O-H	C24H21NO3	metab_18657	neg_7826	neg	43.7	4.498	0.1449	3.553	0.3174
Drostanolone	3.849E-17	1.747E-15	1.9787	1.8218	1.1987	0.2615	yes	up	B(ii)	HMDB0014996	Lipids and lipid-like molecules	Steroids and steroid derivatives	Androstane steroids	58-19-5	363.252	6.12063	M+Hac-H	C20H32O2	metab_17601	neg_6629	neg	45.7	5.236	0.1504	4.368	0.22
N-Cyclohexyl-1-(2,5-Dimethoxyphenyl)Sulfonylpiperidine-3-Carboxamide	4.894E-7	3.288E-6	1.9737	1.8772	1.2577	0.3308	yes	up	B(i)	-	-	-	-	-	411.199	5.4757	M+H	C20H30N2O5S	metab_7510	pos_8600	pos	48	5.28	0.3247	4.198	0.7313
Feruloylquinic Acid	7.924E-11	1.225E-9	1.9734	1.7853	1.3227	0.4035	yes	up	B(ii)	HMDB0302684	Organic oxygen compounds	Organooxygen compounds	Alcohols and polyols	-	349.09	5.29373	M-H2O-H	C17H20O9	metab_14071	neg_2779	neg	44.7	3.931	0.18	2.972	0.447
2-[(2-Methoxyphenyl)Methylamino]-4-Pyridin-4-Ylpyrimidine-5-Carboxylic Acid	3.525E-5	0.000142	1.9731	1.9081	0.5909	-0.759	yes	down	B(i)	-	-	-	-	-	337.127	5.67873	M+H	C18H16N4O3	metab_4202	pos_4487	pos	46.5	2.106	0.7115	3.564	1.197
4-Hydroxy-6-[(E)-2-Hydroxy-5,7-Dimethyl-8-Oxonon-5-Enyl]-3-Methylpyran-2-One	1.203E-12	2.543E-11	1.9728	1.8275	1.2436	0.3146	yes	up	B(i)	-	-	-	-	-	291.158	5.47042	M+H-H2O	C17H24O5	metab_7524	pos_8615	pos	46.8	4.737	0.2665	3.809	0.2979
Parylene C	2.912E-9	3.385E-8	1.9648	1.8004	0.7872	-0.3452	yes	down	B(ii)	HMDB0256138	Benzenoids	Not Available	Not Available	-	321.043	5.5606	M+FA-H	C16H14Cl2	metab_18336	neg_7473	neg	37.7	3.84	0.1572	4.878	0.5831
Cincassiol B	0.0003089	0.0009475	1.9638	1.9927	0.7135	-0.487	yes	down	B(ii)	HMDB0036855	Lipids and lipid-like molecules	Prenol lipids	Diterpenoids	73599-13-0	433.239	5.33183	M+CH3OH+H	C20H32O8	metab_7927	pos_9052	pos	46.5	3.641	0.96	5.103	1.337
N-[2-(1H-Indol-3-Yl)Ethyl]Formamide	3.213E-6	1.735E-5	1.9631	1.9004	0.6527	-0.6155	yes	down	B(i)	-	-	-	-	-	221.128	2.72898	M+CH3OH+H	C11H12N2O	metab_1023	pos_1068	pos	50.3	2.321	0.034	3.556	1.012
17-Aag	7.773E-10	1.009E-8	1.9549	2.1095	1.2118	0.2772	yes	up	B(ii)	HMDB0244762	Phenylpropanoids and polyketides	Macrolactams	Not Available	-	608.292	5.88605	M+Na	C31H43N3O8	metab_4678	pos_5081	pos	45.7	5.858	0.1378	4.834	0.5464
7,15-Dihydroxyabieta-8,11,13-Triene-18-Oic Acid	5.093E-8	4.447E-7	1.9456	1.7712	1.2641	0.3381	yes	up	B(i)	-	-	-	-	-	333.203	5.8062	M+H	C20H28O4	metab_6894	pos_7852	pos	49.8	5.078	0.3799	4.017	0.5895
Supercinnamaldehyde	5.694E-8	4.912E-7	1.9455	1.7394	1.2219	0.2892	yes	up	B(i)	-	-	-	-	-	202.086	2.93178	M+H	C12H11NO2	metab_1175	pos_1235	pos	47.2	5.528	0.4729	4.524	0.4706
(3R,4R)-4,5,8-Trihydroxy-3-Methyl-3,4-Dihydroisochromen-1-One	2.779E-13	6.642E-12	1.9451	1.7681	1.2941	0.3719	yes	up	B(i)	-	-	-	-	-	191.035	4.73438	M-H2O-H	C10H10O5	metab_18899	neg_8091	neg	51.8	3.89	0.2448	3.006	0.2665
Cortol	3.672E-11	6.004E-10	1.9386	1.9679	1.2955	0.3735	yes	up	B(ii)	HMDB0003180	Lipids and lipid-like molecules	Steroids and steroid derivatives	Hydroxysteroids	516-38-1	389.231	5.95523	M+Na-2H	C21H36O5	metab_14967	neg_3786	neg	54.1	4.2	0.3484	3.242	0.3121
Diphenol Glucuronide	1.804E-13	4.487E-12	1.9305	1.7448	1.1723	0.2293	yes	up	B(ii)	HMDB0059998	Organic oxygen compounds	Organooxygen compounds	Carbohydrates and carbohydrate conjugates	-	285.061	3.61318	M-H	C12H14O8	metab_19337	neg_8544	neg	48.7	5.797	0.147	4.945	0.3103
Pe(20:5/0:0)	8.4E-11	1.291E-9	1.93	1.7908	1.2071	0.2716	yes	up	B(i)	-	-	-	-	-	498.263	5.8861	M-H	C25H42NO7P	metab_14879	neg_3687	neg	47	5.606	0.1294	4.644	0.4671
Etimicin	9.909E-7	6.137E-6	1.9294	1.773	0.8178	-0.2902	yes	down	B(ii)	HMDB0252101	Organic oxygen compounds	Organooxygen compounds	Carbohydrates and carbohydrate conjugates	-	460.31	3.63582	M+H-H2O	C21H43N5O7	metab_1391	pos_1459	pos	54.1	4.887	0.7363	5.976	0.3969
Lpc(18:3)	1.026E-17	5.063E-16	1.9289	1.8328	1.14	0.1891	yes	up	B(i)	HMDB0010387	Lipids and lipid-like molecules	Glycerophospholipids	Glycerophosphocholines	-	562.314	5.89143	M+FA-H	C26H48NO7P	metab_17873	neg_6941	neg	58.4	6.961	0.06229	6.106	0.2439
Menadione Bisulfite	1.079E-18	6.434E-17	1.9242	1.8081	1.2096	0.2745	yes	up	B(ii)	HMDB0254432	Benzenoids	Naphthalenes	Naphthoquinones	-	253.017	7.08925	M-H	C11H10O5S	metab_16653	neg_5605	neg	46.5	4.744	0.1441	3.922	0.1745
Jaceosidin	6.705E-12	1.247E-10	1.9176	1.7727	1.2171	0.2834	yes	up	B(i)	LMPK12111235	-	-	-	--	329.066	5.52853	M-H	C17H14O7	metab_14377	neg_3114	neg	57.6	5.169	0.2156	4.247	0.3633
N-(3-Methylphenyl)-N'-(2-Pyridyl)Thiourea	1.528E-7	1.171E-6	1.9173	1.729	0.7128	-0.4884	yes	down	B(i)	-	-	-	-	-	487.177	0.4992	2M+H	C13H13N3S	metab_10785	pos_12049	pos	43.7	2.554	0.188	3.583	0.6918
Finafloxacin	5.625E-15	1.799E-13	1.9067	1.7441	1.2285	0.2969	yes	up	B(ii)	HMDB0252260	Organoheterocyclic compounds	Quinolines and derivatives	Quinoline carboxylic acids	-	379.124	2.85802	M-H2O-H	C20H19FN4O4	metab_13063	neg_1732	neg	47.9	4.355	0.2857	3.545	0.05599
Quinol Glucuronide	3.992E-14	1.102E-12	1.9051	1.7242	1.2044	0.2683	yes	up	B(ii)	HMDB0259508	Organic oxygen compounds	Organooxygen compounds	Carbohydrates and carbohydrate conjugates	-	307.043	3.61318	M+Na-2H	C12H14O8	metab_13424	neg_2102	neg	47.7	4.85	0.1502	4.027	0.2773
Ginsenoside Rk2	0.0001011	0.0003576	1.9036	1.9038	0.6939	-0.5272	yes	down	B(i)	-	-	-	-	-	627.419	5.65748	M+Na	C36H60O7	metab_7230	pos_8254	pos	48.3	3.013	0.4073	4.342	1.307
Cabergoline	8.459E-7	5.334E-6	1.894	1.7451	0.8243	-0.2787	yes	down	B(ii)	HMDB0014393	Alkaloids and derivatives	Ergoline and derivatives	Lysergic acids and derivatives	81409-90-7	416.284	3.48123	M+H-2H2O	C26H37N5O2	metab_1364	pos_1431	pos	49.9	4.922	0.6981	5.971	0.3878
(Z)-2-Methyl-2-Butene-1,4-Diol 4-O-Beta-D-Glucopyranoside	5.84E-13	1.311E-11	1.8921	1.8294	1.2846	0.3613	yes	up	B(ii)	HMDB0041187	Lipids and lipid-like molecules	Fatty Acyls	Fatty acyl glycosides	-	285.095	3.1349	M+Na-2H	C11H20O7	metab_19589	neg_8804	neg	47.2	3.95	0.1765	3.075	0.3226
Cholestane-3,7,12,25-Tetrol-3-Glucuronide	3.097E-6	1.682E-5	1.8914	1.8156	1.251	0.323	yes	up	B(ii)	HMDB0010355	Lipids and lipid-like molecules	Steroids and steroid derivatives	Steroidal glycosides	77172-80-6;	633.364	5.69928	M+Na-2H	C33H56O10	metab_14651	neg_3423	neg	49	5.219	0.6193	4.172	0.5925
9-Hydroxy-10,12-Octadecadienoic Acid	2.1E-9	2.522E-8	1.888	1.8167	1.3514	0.4344	yes	up	B(i)	LMFA02000318	-	-	-	--	277.217	6.15262	M-H2O-H	C18H32O3	metab_15173	neg_4016	neg	46.5	3.75	0.3664	2.775	0.4223
Orthothymotinic Acid	9.019E-17	3.903E-15	1.8848	1.7913	1.1939	0.2557	yes	up	B(i)	-	-	-	-	-	193.087	5.59283	M-H	C11H14O3	metab_18281	neg_7414	neg	53.2	4.968	0.2011	4.161	0.1554
6-(2,4-Dihydroxy-3,5-Dimethylhexyl)-4-Hydroxy-3-Methylpyran-2-One	1.757E-15	6.14E-14	1.8754	1.8049	1.222	0.2893	yes	up	B(i)	-	-	-	-	-	271.152	5.50795	M+H	C14H22O5	metab_3909	pos_4135	pos	46.1	4.42	0.1739	3.617	0.2167
Atosiban	0.0008448	0.002279	1.8675	2.1068	0.6733	-0.5707	yes	down	B(ii)	HMDB0248705	Organic acids and derivatives	Carboxylic acids and derivatives	Amino acids, peptides, and analogues	-	1011.47	4.5744	M+NH4	C43H67N11O12S2	metab_9463	pos_10664	pos	42.9	3.073	0.9262	4.564	1.59
D-Glucuronolactone	1.392E-15	5.02E-14	1.8658	1.7127	1.2335	0.3028	yes	up	B(i)	HMDB0006355	Organoheterocyclic compounds	Furofurans	Isosorbides	32449-92-6	175.025	5.41095	M-H	C6H8O6	metab_14188	neg_2905	neg	47.5	4.099	0.1774	3.323	0.1987
2-Succinylbenzoate	8.043E-19	4.982E-17	1.8587	1.7295	1.1608	0.2151	yes	up	B(ii)	HMDB0304087	Organic oxygen compounds	Organooxygen compounds	Carbonyl compounds	-;_	203.035	6.89242	M-H2O-H	C11H10O5	metab_17035	neg_6014	neg	51.8	5.617	0.07445	4.839	0.1989
Salicyluric Acid	5.116E-14	1.393E-12	1.8573	1.7007	1.1837	0.2433	yes	up	B(i)	HMDB0000840	Benzenoids	Benzene and substituted derivatives	Benzoic acids and derivatives	487-54-7	194.046	3.28433	M-H	C9H9NO4	metab_13305	neg_1982	neg	59	5.246	0.1923	4.432	0.2494
Muricatacin	1.446E-11	2.51E-10	1.8557	1.7471	1.2179	0.2844	yes	up	B(ii)	HMDB0038685	Lipids and lipid-like molecules	Fatty Acyls	Fatty alcohols	134698-86-5;	283.227	6.31243	M-H	C17H32O3	metab_17446	neg_6463	neg	47.1	4.919	0.2163	4.039	0.3541
[1-[4-(4-Chlorophenyl)Piperazin-1-Yl]Isoquinolin-7-Yl]-Piperidin-1-Ylmethanone	2.861E-9	3.333E-8	1.8516	1.6496	1.2385	0.3086	yes	up	B(i)	-	-	-	-	-	435.195	5.53465	M+H	C25H27ClN4O	metab_7443	pos_8520	pos	46.1	4.44	0.3043	3.585	0.3925
3-Methoxybenzenepropanoic Acid	3.236E-17	1.49E-15	1.851	1.6833	1.21	0.275	yes	up	B(i)	HMDB0011751	Phenylpropanoids and polyketides	Phenylpropanoic acids	Not Available	10516-71-9	179.071	5.5072	M-H	C10H12O3	metab_18435	neg_7578	neg	45.5	4.327	0.1408	3.576	0.1809
3-Carboxy-4-Methyl-5-Propyl-2-Furanpropanoic Acid	1.228E-20	9.946E-19	1.8443	1.708	1.1955	0.2576	yes	up	B(i)	LMFA01150004	-	-	-	--	239.092	5.5392	M-H	C12H16O5	metab_18372	neg_7513	neg	52.8	4.55	0.139	3.806	0.1134
(2R)-2-Hydroxy-2-(4-Hydroxyphenyl)Ethyl Glucosinolate	1.351E-10	1.985E-9	1.8408	1.7033	0.7576	-0.4004	yes	down	B(ii)	HMDB0037132	Organic oxygen compounds	Organooxygen compounds	Carbohydrates and carbohydrate conjugates	-	454.045	3.99203	M-H	C15H21NO11S2	metab_13572	neg_2256	neg	45.9	2.732	0.03001	3.606	0.4474
4-Amino-1-[(2R,5R)-5-(Aminomethyl)-3,4-Dihydroxyoxolan-2-Yl]Pyrimidin-2-One	6.491E-10	8.502E-9	1.8407	1.6498	1.2222	0.2895	yes	up	B(ii)	HMDB0257705	Nucleosides, nucleotides, and analogues	5''-deoxyribonucleosides	Not Available	-	277.069	5.3578	M+Cl	C9H14N4O4	metab_18640	neg_7806	neg	46	4.648	0.3292	3.803	0.3231
Trp-Leu-Ser	3.613E-9	4.114E-8	1.8401	1.6412	1.1754	0.2331	yes	up	B(i)	-	-	-	-	-	403.197	5.19282	M-H	C20H28N4O5	metab_18734	neg_7907	neg	47.2	5.75	0.1774	4.892	0.471
Docosenoic Acid	8.118E-15	2.529E-13	1.8373	1.685	1.1877	0.2482	yes	up	B(ii)	HMDB0302620	Lipids and lipid-like molecules	Fatty Acyls	Fatty acids and conjugates	-	383.316	6.3818	M+FA-H	C22H42O2	metab_15359	neg_4221	neg	49.6	4.923	0.1552	4.145	0.2367
4-Ethylphenol	1.694E-11	2.905E-10	1.8341	1.6496	1.2774	0.3532	yes	up	B(i)	HMDB0029306	Benzenoids	Phenols	1-hydroxy-2-unsubstituted benzenoids	123-07-9	121.066	5.3631	M-H	C8H10O	metab_14125	neg_2838	neg	57.7	3.661	0.2248	2.866	0.3025
Medica 16	3.416E-18	1.854E-16	1.8289	1.6753	1.1379	0.1864	yes	up	B(i)	HMDB0254402	Lipids and lipid-like molecules	Fatty Acyls	Fatty acids and conjugates	-	341.269	6.12063	M-H	C20H38O4	metab_15158	neg_4000	neg	54.1	6.065	0.1302	5.33	0.164
2-{2-Oxo-2-[(2-Oxo-3-Azepanyl)Amino]Ethoxy}Acetic Acid	1.275E-22	1.418E-20	1.8273	1.7167	1.174	0.2314	yes	up	B(i)	-	-	-	-	-	289.106	5.66207	M+FA-H	C10H16N2O5	metab_14598	neg_3362	neg	46.8	4.926	0.1292	4.196	0.08441
Isovalerylglucuronide	3.909E-12	7.558E-11	1.8265	1.637	1.1843	0.2441	yes	up	B(ii)	HMDB0002091	Organic oxygen compounds	Organooxygen compounds	Carbohydrates and carbohydrate conjugates	88070-93-3	299.077	4.50993	M+Na-2H	C11H18O8	metab_13762	neg_2452	neg	47.7	5.005	0.1466	4.226	0.3177
Saccharin	1.378E-5	6.302E-5	1.8201	1.7274	0.7458	-0.4232	yes	down	B(i)	HMDB0029723	Organoheterocyclic compounds	Benzothiazoles	Not Available	1981/7/2;81-07-2	181.992	3.34853	M-H	C7H5NO3S	metab_19430	neg_8643	neg	45.6	3.344	0.9497	4.484	0.3769
2-((3-Sulfooxybenzoyl)Amino)Acetic Acid	1.295E-6	7.761E-6	1.8158	1.6586	1.3522	0.4353	yes	up	B(i)	-	-	-	-	-	274.002	3.00722	M-H	C9H9NO7S	metab_19641	neg_8857	neg	52.7	3.874	0.3643	2.865	0.6965
12-Hydroxyicosanoic Acid	7.666E-14	1.998E-12	1.8068	1.6769	1.1403	0.1895	yes	up	B(ii)	HMDB0061664	Lipids and lipid-like molecules	Fatty Acyls	Fatty acids and conjugates	-	327.29	6.49367	M-H	C20H40O3	metab_15508	neg_4384	neg	50	6.387	0.1846	5.601	0.2463
1,4-Dihydroxy-2-Naphthoic Acid	1.222E-19	8.524E-18	1.8043	1.6807	1.1355	0.1833	yes	up	B(i)	HMDB0244212	Benzenoids	Naphthalenes	Naphthalenecarboxylic acids and derivatives	31519-22-9;_	203.035	6.51497	M-H	C11H8O4	metab_15513	neg_4390	neg	58.5	6.109	0.07584	5.38	0.172
5-(3',5'-Dihydroxyphenyl)-Gamma-Valerolactone Sulfate	0.0002519	0.0007941	1.8024	1.8064	0.6988	-0.5171	yes	down	B(ii)	HMDB0240474	Organic acids and derivatives	Organic sulfuric acids and derivatives	Arylsulfates	-	269.012	4.54723	M-H2O-H	C11H12O7S	metab_18972	neg_8167	neg	46.7	2.946	1.331	4.216	0.4563
(4E,15Z)-Bilirubin	0.001006	0.002655	1.7936	1.6772	0.6922	-0.5307	yes	down	B(ii)	HMDB0000488	Organoheterocyclic compounds	Tetrapyrroles and derivatives	Bilirubins	69853-43-6	585.27	5.43313	M+H	C33H36N4O6	metab_7565	pos_8658	pos	49.6	3.077	1.245	4.445	1.184
N-Butyl-4-(5-Cyclopentyl-1,3,4-Oxadiazol-2-Yl)-N-Methylfuran-2-Sulfonamide	7.497E-7	4.796E-6	1.792	1.7363	1.298	0.3763	yes	up	B(i)	-	-	-	-	-	354.151	5.32123	M+H	C16H23N3O4S	metab_3232	pos_3396	pos	46.8	4.325	0.5533	3.332	0.5085
Lpc(20:5)	1.653E-14	4.852E-13	1.7862	1.6811	1.14	0.189	yes	up	B(i)	HMDB0010397	Lipids and lipid-like molecules	Glycerophospholipids	Glycerophosphocholines	-	586.315	5.8595	M+FA-H	C28H48NO7P	metab_17897	neg_6970	neg	56.3	6.206	0.09502	5.444	0.2672
13,14-Dihydro Pgf-1A	1.231E-13	3.126E-12	1.7851	1.6088	1.1475	0.1985	yes	up	B(ii)	HMDB0005076	Lipids and lipid-like molecules	Fatty Acyls	Eicosanoids	-	357.264	5.86483	M-H	C20H38O5	metab_14863	neg_3667	neg	47.2	5.641	0.1591	4.916	0.2405
Tyr-Pro-Lys	6.919E-8	5.826E-7	1.7842	1.5896	1.1923	0.2538	yes	up	B(i)	-	-	-	-	-	387.202	5.37375	M-H2O-H	C20H30N4O5	metab_14139	neg_2854	neg	55.5	5.189	0.1724	4.352	0.5343
Milbemycin Beta1	1.166E-8	1.179E-7	1.7765	1.5967	0.8415	-0.249	yes	down	B(ii)	HMDB0254727	Phenylpropanoids and polyketides	Macrolides and analogues	Milbemycins	-	562.378	4.24957	M+NH4	C32H48O7	metab_9715	pos_10933	pos	44.3	4.326	0.4923	5.141	0.107
Hypaphorine	3.111E-6	1.689E-5	1.7704	1.8341	0.7654	-0.3856	yes	down	B(i)	HMDB0061115	Organic acids and derivatives	Carboxylic acids and derivatives	Amino acids, peptides, and analogues	487-58-1	247.144	3.33667	M+H	C14H18N2O2	metab_10064	pos_11295	pos	52.6	3.26	0.7443	4.259	0.3394
Arg-Pro-Pro-Gly-Phe-Ser-Pro	0.006311	0.01343	1.7662	1.6983	0.6303	-0.6659	yes	down	B(ii)	HMDB0248578	Organic acids and derivatives	Carboxylic acids and derivatives	Amino acids, peptides, and analogues	-	757.396	5.40653	M+H	C35H52N10O9	metab_3769	pos_3972	pos	49.6	2.656	1.715	4.214	1.695
Ilomastat	4.099E-13	9.494E-12	1.7646	1.6629	1.1929	0.2544	yes	up	B(ii)	HMDB0253401	Organic acids and derivatives	Carboxylic acids and derivatives	Amino acids, peptides, and analogues	-	447.223	5.5606	M+Hac-H	C20H28N4O4	metab_14433	neg_3174	neg	43.4	4.639	0.1629	3.889	0.2652
2,4-Dihydroxyacetophenone 5-Sulfate	2.153E-6	1.223E-5	1.7604	1.5956	1.3908	0.4759	yes	up	B(ii)	HMDB0041646	Organic oxygen compounds	Organooxygen compounds	Carbonyl compounds	-	230.997	4.75572	M-H	C8H8O6S	metab_13864	neg_2557	neg	45.3	3.317	0.4522	2.385	0.5951
2-(3-Carboxy-3-(Methylammonio)Propyl)-L-Histidine	9.514E-16	3.536E-14	1.7597	1.6395	1.1496	0.2011	yes	up	B(ii)	HMDB0011654	Organic acids and derivatives	Carboxylic acids and derivatives	Amino acids, peptides, and analogues	-	330.155	5.32558	M+Hac-H	C11H19N4O4+	metab_18662	neg_7831	neg	48.8	5.548	0.119	4.826	0.2141
Dg(Pge2/A-17:0/0:0)	3.731E-8	3.365E-7	1.7594	1.6664	1.2246	0.2923	yes	up	B(ii)	HMDB0297736	Not Available	Not Available	Not Available	-	713.473	5.03307	M+Cl, M+FA-H	C40H70O8	metab_21335	neg_10707	neg	48.2	4.962	0.2025	4.052	0.5573
Ecdysone	6.345E-9	6.873E-8	1.7579	1.7962	0.786	-0.3474	yes	down	B(ii)	HMDB0251684	Lipids and lipid-like molecules	Steroids and steroid derivatives	Bile acids, alcohols and derivatives	3604-87-3;_;	487.302	5.48102	M+Na	C27H44O6	metab_7498	pos_8588	pos	52.2	3.188	0.03414	4.056	0.5207
O-(17-Carboxyheptadecanoyl)Carnitine	1.185E-14	3.543E-13	1.7502	1.6018	1.1367	0.1849	yes	up	B(ii)	HMDB0240777	Lipids and lipid-like molecules	Fatty Acyls	Fatty acid esters	_;	458.346	5.53465	M+H	C25H47NO6	metab_3940	pos_4171	pos	47.3	5.861	0.1466	5.156	0.2144
Diplodiatoxin	1.232E-8	1.239E-7	1.7471	1.5861	1.1881	0.2486	yes	up	B(i)	HMDB0031471	Organic acids and derivatives	Keto acids and derivatives	Gamma-keto acids and derivatives	41060-01-9	309.204	5.7267	M+H	C18H28O4	metab_4308	pos_4614	pos	45.8	5.123	0.2255	4.312	0.4485
1-O-Isopentyl-3-O-Octadec-2-Enoyl Glycerol	5.058E-6	2.611E-5	1.7411	1.6981	0.8076	-0.3083	yes	down	B(ii)	HMDB0302897	Lipids and lipid-like molecules	Glycerolipids	Diradylglycerols	-	425.363	6.46707	M-H	C26H50O4	metab_15480	neg_4354	neg	47.8	4.072	0.7379	5.042	0.353
6''-O-Malonyldaidzin	1.382E-12	2.895E-11	1.7353	1.579	1.1948	0.2568	yes	up	B(ii)	HMDB0041263	Phenylpropanoids and polyketides	Coumarins and derivatives	Furanocoumarins	124590-31-4	561.124	5.37905	M+Hac-H	C24H22O12	metab_14147	neg_2862	neg	48.9	4.25	0.2949	3.557	0.05599
Piscidic Acid	0.002028	0.004915	1.7237	1.6873	0.5384	-0.8934	yes	down	B(i)	HMDB0030809	Phenylpropanoids and polyketides	Phenylpropanoic acids	Not Available	35388-57-9	255.051	3.02847	M-H	C11H12O7	metab_19623	neg_8839	neg	48.3	1.579	0.8544	2.933	1.616
Arg-Thr-Lys-Arg	1.772E-5	7.808E-5	1.7155	1.6158	0.8205	-0.2855	yes	down	B(ii)	HMDB0304796	Organic acids and derivatives	Carboxylic acids and derivatives	Amino acids, peptides, and analogues	-	592.388	3.98255	M+CH3OH+H	C22H45N11O6	metab_9845	pos_11068	pos	54.1	4.465	0.5715	5.442	0.683
Ethosuximide	6.624E-7	4.296E-6	1.7151	1.5342	1.3795	0.4641	yes	up	B(i)	HMDB0014731	Organoheterocyclic compounds	Pyrrolidines	Pyrrolidones	77-67-8	140.072	3.3998	M-H	C7H11NO2	metab_13346	neg_2023	neg	45.6	3.05	0.3446	2.211	0.528
Leukotriene B4 Ethanolamide	9.856E-7	6.115E-6	1.7131	1.5628	1.2616	0.3352	yes	up	B(ii)	HMDB0002304	Organic nitrogen compounds	Organonitrogen compounds	Amines	877459-63-7	400.249	6.0669	M+Na-2H	C22H37NO4	metab_15117	neg_3950	neg	48.3	4.172	0.5303	3.307	0.3997
Salicylic Acid	3.837E-19	2.484E-17	1.6912	1.557	1.1701	0.2267	yes	up	B(i)	HMDB0001895;PW_C001263	Benzenoids	Benzene and substituted derivatives	Benzoic acids and derivatives	69-72-7	137.024	4.50993	M-H	C7H6O3	metab_18990	neg_8185	neg	51.1	4.333	0.1189	3.703	0.1188
3-(2-Hydroxyphenyl)Propanoic Acid	3.106E-13	7.378E-12	1.6908	1.5292	1.161	0.2153	yes	up	B(i)	HMDB0033752	Phenylpropanoids and polyketides	Phenylpropanoic acids	Not Available	495-78-3	165.056	5.3631	M-H	C9H10O3	metab_18635	neg_7801	neg	57.6	4.753	0.2051	4.094	0.1767
Phe-Arg	2.737E-10	3.877E-9	1.6899	1.5168	1.1688	0.225	yes	up	B(i)	HMDB0028989	Organic acids and derivatives	Carboxylic acids and derivatives	Amino acids, peptides, and analogues	1238-09-1	304.175	2.96895	M+H-H2O	C15H23N5O3	metab_10182	pos_11417	pos	47.8	4.902	0.1621	4.194	0.3363
Dinonyl Phthalate	4.324E-11	6.97E-10	1.6811	1.6551	1.1336	0.1809	yes	up	B(ii)	HMDB0251424	Benzenoids	Benzene and substituted derivatives	Benzoic acids and derivatives	-	837.616	6.44348	2M+H	C26H42O4	metab_5208	pos_5776	pos	42.6	6.526	0.1292	5.757	0.3549
Pgp(Pgd2/I-15:0)	0.001753	0.004323	1.6796	1.9529	0.6402	-0.6434	yes	down	B(ii)	HMDB0275124	Not Available	Not Available	Not Available	-	919.416	4.77698	M+Cl	C41H74O16P2	metab_13873	neg_2566	neg	53.4	2.281	0.9158	3.563	1.436
Histidylleucine	6.47E-7	4.206E-6	1.6761	1.67	1.2095	0.2744	yes	up	B(ii)	HMDB0028889	Organic acids and derivatives	Carboxylic acids and derivatives	Amino acids, peptides, and analogues	7763-65-7	332.169	5.32653	M+ACN+Na	C12H20N4O3	metab_3344	pos_3511	pos	49	5.005	0.3887	4.138	0.5209
3,3-Dimethylglutaric Acid	2.568E-14	7.347E-13	1.671	1.5321	1.1624	0.2171	yes	up	B(i)	HMDB0002441	Lipids and lipid-like molecules	Fatty Acyls	Fatty acids and conjugates	4839-46-7	159.066	4.76105	M-H	C7H12O4	metab_13866	neg_2559	neg	53.9	4.53	0.1614	3.897	0.1765
3-Allyl-2-Hydroxybenzoic Acid	1.694E-9	2.068E-8	1.662	1.4918	1.1944	0.2562	yes	up	B(i)	-	-	-	-	-	177.055	5.7206	M-H	C10H10O3	metab_14679	neg_3454	neg	56.2	4.271	0.1375	3.576	0.3703
Fluocinonide	9.542E-5	0.0003394	1.6592	1.4813	1.338	0.42	yes	up	B(ii)	HMDB0015181	Lipids and lipid-like molecules	Steroids and steroid derivatives	Pregnane steroids	356-12-7	539.211	5.41628	M+FA-H	C26H32F2O7	metab_18555	neg_7709	neg	54.9	3.468	0.8965	2.592	0.05586
Proscillaridin	1.93E-13	4.773E-12	1.6584	1.4996	1.121	0.1648	yes	up	B(ii)	HMDB0256851	Lipids and lipid-like molecules	Steroids and steroid derivatives	Steroid lactones	466-06-8;_	535.269	6.32107	M+Na-H2O	C30H42O8	metab_5152	pos_5697	pos	50.6	5.893	0.1693	5.257	0.1936
Nicotinic Acid Ribonucleoside	1.926E-9	2.325E-8	1.6541	1.5193	1.1762	0.2341	yes	up	B(ii)	HMDB0006809	Organic oxygen compounds	Organooxygen compounds	Carbohydrates and carbohydrate conjugates	4013-06-03	301.083	5.4433	M+FA-H	C11H14NO6+	metab_14245	neg_2969	neg	45.4	4.62	0.2823	3.928	0.2774
N-Formyl-Nle-Leu-Phe	0.001263	0.003253	1.6522	1.785	0.7142	-0.4856	yes	down	B(ii)	HMDB0247141	Organic acids and derivatives	Carboxylic acids and derivatives	Amino acids, peptides, and analogues	-	474.254	3.47588	M+CH3OH+Na	C22H33N3O5	metab_10007	pos_11237	pos	47.6	2.899	0.9026	4.059	1.186
Hexuronic Acid	7.001E-20	5.096E-18	1.6498	1.5398	1.1858	0.2459	yes	up	B(i)	-	-	-	-	-	193.035	3.57587	M-H	C6H10O7	metab_19349	neg_8557	neg	45.3	3.848	0.1217	3.245	0.09275
Aesculin	0.0001732	0.0005715	1.648	1.766	0.6987	-0.5173	yes	down	B(ii)	HMDB0030820	Phenylpropanoids and polyketides	Coumarins and derivatives	Coumarin glycosides	531-75-9	375.05	2.79918	M+Cl	C15H16O9	metab_19729	neg_8948	neg	46.5	2.416	0.4032	3.458	1.043
Thr-Phe-Ile	0.003978	0.008931	1.6468	1.6274	1.7488	0.8063	yes	up	B(i)	-	-	-	-	-	402.197	2.6061	M+Na	C19H29N3O5	metab_908	pos_947	pos	43.8	3.153	1.403	1.803	1.381
Fmnh2	1.6E-8	1.564E-7	1.6447	1.5091	1.1858	0.2459	yes	up	B(ii)	HMDB0001142	Nucleosides, nucleotides, and analogues	Flavin nucleotides	Not Available	-;5666-16-0	479.095	5.4912	M+Na-2H	C17H23N4O9P	metab_18459	neg_7603	neg	49.8	4.454	0.1794	3.756	0.399
2-Aminopropanol	0.0001621	0.0005384	1.6367	1.7955	0.7449	-0.4249	yes	down	B(i)	-	-	-	-	-	151.144	0.393817	2M+H	C3H9NO	metab_10900	pos_12169	pos	49.1	3.098	0.3154	4.159	1.089
P-Cresol Sulfate	1.014E-14	3.07E-13	1.6356	1.5753	0.9126	-0.1319	yes	down	B(i)	HMDB0011635	Organic acids and derivatives	Organic sulfuric acids and derivatives	Arylsulfates	3233-58-7	187.007	4.9583	M-H	C7H8O4S	metab_18807	neg_7987	neg	56.5	6.779	0.1819	7.428	0.1533
Eicosapentaenoic Acid	1.187E-9	1.495E-8	1.6286	1.7191	1.188	0.2485	yes	up	B(i)	HMDB0001999;PW_C001337	Lipids and lipid-like molecules	Fatty Acyls	Fatty acids and conjugates	10417-94-4	301.217	6.09925	M-H	C20H30O2	metab_15141	neg_3981	neg	52.2	4.499	0.1882	3.787	0.3511
Lusitanicoside	6.108E-5	0.0002299	1.6243	1.4615	1.2639	0.3379	yes	up	B(ii)	HMDB0034120	Organic oxygen compounds	Organooxygen compounds	Carbohydrates and carbohydrate conjugates	499-35-4;_	441.176	4.72368	M-H	C21H30O10	metab_18900	neg_8092	neg	53.7	3.937	0.5944	3.115	0.5586
Prostaglandin D1 Alcohol	4.273E-15	1.406E-13	1.6171	1.4745	1.12	0.1634	yes	up	B(i)	-	-	-	-	-	339.253	6.01898	M-H	C20H36O4	metab_15064	neg_3893	neg	51.7	5.583	0.1142	4.985	0.1798
Benzyl Alcohol	2.836E-14	8.055E-13	1.6134	1.5598	0.8817	-0.1817	yes	down	B(i)	-;HMDB0003119	Benzenoids	Benzene and substituted derivatives	Benzyl alcohols	100-51-6	107.05	4.9583	M-H	C7H8O	metab_13956	neg_2654	neg	46.4	4.747	0.1887	5.384	0.1504
Rifampicin	0.003	0.006969	1.6089	1.5103	0.757	-0.4017	yes	down	B(ii)	HMDB0257225	Phenylpropanoids and polyketides	Macrolactams	Not Available	13292-46-1;_	805.407	5.28407	M+H-H2O	C43H58N4O12	metab_8447	pos_9590	pos	51	3.523	1.313	4.654	0.9054
Ile Tyr Lys Ile Arg	0.001624	0.00405	1.6086	1.5836	0.7811	-0.3565	yes	down	B(i)	-	-	-	-	-	692.44	5.40653	M+H	C33H57N9O7	metab_3765	pos_3968	pos	44.2	4.056	1.01	5.193	1.107
Gamma-Amanitin	0.0006937	0.001916	1.6049	1.7936	0.7738	-0.37	yes	down	B(ii)	HMDB0252608	Organic acids and derivatives	Carboxylic acids and derivatives	Amino acids, peptides, and analogues	-	925.35	4.78257	M+Na	C39H54N10O13S	metab_2141	pos_2235	pos	46.2	3.718	0.6284	4.805	1.157
Scopoletin	3.704E-5	0.0001481	1.6002	1.4663	1.4002	0.4856	yes	up	B(i)	HMDB0034344	Phenylpropanoids and polyketides	Coumarins and derivatives	Hydroxycoumarins	92-61-5	191.035	5.08612	M-H	C10H8O4	metab_13992	neg_2695	neg	52	3.079	0.5019	2.199	0.6766
Protocatechuic Acid	1.682E-7	1.274E-6	1.5977	1.503	1.2277	0.2959	yes	up	B(i)	HMDB0001856	Benzenoids	Benzene and substituted derivatives	Benzoic acids and derivatives	99-50-3	153.019	4.47243	M-H	C7H6O4	metab_13755	neg_2445	neg	55	3.753	0.4545	3.057	0.1775
N-(2-Hydroxy-3,3,3-Trifluoropropyl)-2-(2-Nitro-1-Imidazolyl)Acetamide	6.55E-8	5.553E-7	1.5935	1.4671	1.1526	0.2049	yes	up	B(ii)	HMDB0258458	Organic 1,3-dipolar compounds	Allyl-type 1,3-dipolar organic compounds	Organic nitro compounds	-	303.033	0.8253	M+Na-2H	C8H9F3N4O4	metab_12666	neg_1271	neg	48.2	5.152	0.2206	4.47	0.3989
2,8-Quinolinediol 2-Sulfate	7.878E-8	6.518E-7	1.5917	1.6276	0.8408	-0.2502	yes	down	B(ii)	HMDB0240657	Organoheterocyclic compounds	Quinolines and derivatives	Quinolones and derivatives	-	239.997	3.2365	M-H	C9H7NO5S	metab_19488	neg_8702	neg	52.6	4.214	0.2251	5.012	0.4892
Nicotine 1-N-Oxide	0.002773	0.006493	1.5878	1.4494	1.3423	0.4248	yes	up	B(i)	HMDB0001497	Organoheterocyclic compounds	Pyridines and derivatives	Pyrrolidinylpyridines	63551-14-4	179.117	0.621967	M+H	C10H14N2O	metab_647	pos_678	pos	48.9	4.321	1.24	3.219	0.9131
Hydroxyclomipramine Glucuronide	1.291E-12	2.708E-11	1.5845	1.4741	1.1404	0.1896	yes	up	B(ii)	HMDB0061147	Alkaloids and derivatives	Morphinans	Not Available	-	487.161	5.3897	M-H2O-H	C25H31ClN2O7	metab_14158	neg_2874	neg	40.6	4.905	0.2546	4.301	0.056
Alcoifosfamide	7.828E-6	3.844E-5	1.581	1.4173	1.291	0.3685	yes	up	B(ii)	HMDB0060693	Organic acids and derivatives	Organic phosphoric acids and derivatives	Organic phosphoramides	-;_	261.03	0.27185	M+H-H2O	C7H17Cl2N2O3P	metab_11331	pos_12623	pos	38.5	3.323	0.5728	2.574	0.3025
Benzoic Acid+1O,1Meo,O-Hex	0.002572	0.006075	1.5801	1.4755	1.5437	0.6264	yes	up	B(i)	-	-	-	-	-	329.087	2.91658	M-H	C14H18O9	metab_13086	neg_1756	neg	47.6	3.143	0.9002	2.036	1.242
Ponasteroside A	1.766E-17	8.402E-16	1.5763	1.6082	0.9096	-0.1367	yes	down	B(ii)	HMDB0034091	Lipids and lipid-like molecules	Steroids and steroid derivatives	Steroidal glycosides	20117-33-3	607.347	5.8808	M-H2O-H	C33H54O11	metab_17883	neg_6953	neg	49.3	5.854	0.06048	6.436	0.1636
Phenylpyruvic Acid	1.554E-6	9.124E-6	1.5748	1.4659	1.3879	0.4729	yes	up	B(i)	HMDB0000205;PW_C000131	Benzenoids	Benzene and substituted derivatives	Phenylpyruvic acid derivatives	156-06-9	163.04	5.01177	M-H	C9H8O3	metab_18791	neg_7968	neg	56.6	2.823	0.3841	2.034	0.4885
2-(3,4,5-Trimethoxyphenyl)-3,5-Dihydro-2H-1,5-Benzothiazepine-4-Thione	7.151E-8	6.008E-7	1.5746	1.6396	0.7938	-0.3331	yes	down	B(i)	-	-	-	-	-	396.047	3.66648	M+Cl	C18H19NO3S2	metab_13436	neg_2115	neg	52.9	2.938	0.4632	3.701	0.22
6-Hydroxyindoxyl Sulfate	3.433E-8	3.122E-7	1.5698	1.6196	0.8759	-0.1911	yes	down	B(ii)	HMDB0304937	Not Available	Not Available	Not Available	-	226.018	5.8219	M-H	C9H9NO4S	metab_17951	neg_7031	neg	49.9	5.28	0.4188	6.028	0.2448
1-[1-(4-Benzyl-3-Oxopyrido[2,3-B]Pyrazin-2-Yl)Piperidin-4-Yl]-3-Tert-Butylurea	4.271E-5	0.0001679	1.5647	1.5	0.8174	-0.2908	yes	down	B(i)	-	-	-	-	-	435.255	5.09163	M+H	C24H30N6O2	metab_2536	pos_2649	pos	44.2	3.77	0.4115	4.612	0.7025
His-His	5.443E-12	1.026E-10	1.5644	1.486	1.1499	0.2015	yes	up	B(i)	HMDB0028887	Organic acids and derivatives	Carboxylic acids and derivatives	Amino acids, peptides, and analogues	306-14-9	293.135	5.48632	M+H	C12H16N6O3	metab_3888	pos_4108	pos	46.6	4.541	0.163	3.949	0.2143
N-Nervonoyl Methionine	5.682E-9	6.22E-8	1.5582	1.4055	0.9012	-0.15	yes	down	B(ii)	HMDB0242096	Organic acids and derivatives	Carboxylic acids and derivatives	Amino acids, peptides, and analogues	-	498.4	4.36127	M+H	C29H55NO3S	metab_9633	pos_10843	pos	46.9	5.611	0.3581	6.226	0.08521
Nonic Acid	2.729E-13	6.54E-12	1.5513	1.4052	1.0937	0.1292	yes	up	B(i)	HMDB0011717	Lipids and lipid-like molecules	Fatty Acyls	Fatty acids and conjugates	-	187.097	5.5019	M-H	C9H16O4	metab_18446	neg_7590	neg	57.1	6.457	0.1855	5.904	0.1294
18-Hydroxycorticosterone	0.0001304	0.0004462	1.5421	1.4082	0.7562	-0.4032	yes	down	B(i)	HMDB0000319;LMST02030091;PW_C000223	Lipids and lipid-like molecules	Steroids and steroid derivatives	Hydroxysteroids	561-65-9;	363.216	5.51867	M+H	C21H30O5	metab_7457	pos_8538	pos	42.7	2.695	0.5727	3.564	0.7107
Tropinone	8.614E-12	1.569E-10	1.5402	1.4003	1.1173	0.16	yes	up	B(i)	HMDB0304521	Alkaloids and derivatives	Tropane alkaloids	Not Available	532-24-1;_	184.098	4.8466	M+FA-H	C8H13NO	metab_18858	neg_8047	neg	46.9	5.526	0.1278	4.946	0.236
2-Furoic Acid	5.096E-10	6.851E-9	1.5374	1.4072	1.1098	0.1503	yes	up	B(i)	HMDB0000617	Organoheterocyclic compounds	Furans	Furoic acid and derivatives	88-14-2	111.009	0.817533	M-H	C5H4O3	metab_12661	neg_1265	neg	47.6	5.861	0.1884	5.281	0.2509
Deoxyribose	1.803E-13	4.487E-12	1.5368	1.3941	1.1467	0.1975	yes	up	B(i)	HMDB0003224	Organic oxygen compounds	Organooxygen compounds	Carbohydrates and carbohydrate conjugates	533-67-5	133.05	0.900483	M-H	C5H10O4	metab_20103	neg_9368	neg	49.3	4.253	0.1315	3.709	0.1757
Lpc(22:5-Sn1)	1.446E-14	4.278E-13	1.5357	1.4472	1.0862	0.1193	yes	up	B(i)	-	-	-	-	-	570.354	5.96073	M+H	C30H52NO7P	metab_6572	pos_7435	pos	54.4	7.019	0.07255	6.462	0.1933
(+/-)8(9)-Dihet	7.311E-16	2.756E-14	1.5341	1.405	1.1085	0.1487	yes	up	B(i)	-	-	-	-	-	337.238	5.98708	M-H	C20H34O4	metab_17730	neg_6777	neg	44.6	5.444	0.1094	4.911	0.142
Coriandrone E	2.47E-5	0.0001041	1.5266	1.4252	0.7804	-0.3577	yes	down	B(ii)	HMDB0029971	Organoheterocyclic compounds	Benzopyrans	2-benzopyrans	177795-34-5	213.054	4.17512	M+H-2H2O	C13H12O5	metab_1609	pos_1685	pos	46.2	2.907	0.5014	3.725	0.5734
4-(4-Chlorophthalazin-1-Yl)Thiomorpholine	6.138E-7	4.019E-6	1.5245	1.4011	1.186	0.2461	yes	up	B(i)	-	-	-	-	-	266.053	0.54725	M+H	C12H12ClN3S	metab_10777	pos_12041	pos	44.2	4.355	0.1139	3.672	0.4977
11Z-Eicosenoic Acid	1.518E-9	1.869E-8	1.5218	1.3777	1.1254	0.1705	yes	up	B(ii)	HMDB0002231	Lipids and lipid-like molecules	Fatty Acyls	Fatty acids and conjugates	5561-99-9;	355.285	6.20595	M+FA-H	C20H38O2	metab_17554	neg_6579	neg	49.8	5.348	0.1467	4.752	0.304
2-(3,4-Dihydroxybenzoyloxy)-4,6-Dihydroxybenzoate	1.272E-11	2.231E-10	1.5214	1.3652	1.1333	0.1806	yes	up	B(ii)	HMDB0059651	Phenylpropanoids and polyketides	Depsides and depsidones	Not Available	-;_	287.022	5.5019	M-H2O-H	C14H10O8	metab_14325	neg_3060	neg	44.7	4.616	0.2001	4.073	0.1579
Cortolone	9.22E-5	0.0003288	1.5148	1.4291	0.8196	-0.287	yes	down	B(ii)	HMDB0003128	Lipids and lipid-like molecules	Steroids and steroid derivatives	Hydroxysteroids	516-42-7	387.215	5.9233	M+Na-2H	C21H34O5	metab_17824	neg_6879	neg	46.4	3.694	0.526	4.507	0.6428
Dg(8:0/16:4)	2.617E-8	2.449E-7	1.509	1.5872	0.8736	-0.195	yes	down	B(i)	-	-	-	-	-	449.325	6.0138	M+H	C27H44O5	metab_6420	pos_7235	pos	46.3	4.582	0.03416	5.245	0.4228
Cortisol	3.555E-6	1.897E-5	1.4966	1.3507	0.8676	-0.2049	yes	down	B(i)	HMDB0000063;LMST02030001;PW_C000045	Lipids and lipid-like molecules	Steroids and steroid derivatives	Hydroxysteroids	50-23-7;	407.207	5.53387	M+FA-H	C21H30O5	metab_14386	neg_3126	neg	51.1	4.252	0.4263	4.901	0.3243
Xi-3-Hydroxy-5-Phenylpentanoic Acid O-Beta-D-Glucopyranoside	4.929E-5	0.0001905	1.4792	1.4034	1.2607	0.3342	yes	up	B(ii)	HMDB0031695	Lipids and lipid-like molecules	Fatty Acyls	Fatty acyl glycosides	-	377.123	0.4966	M+Na-2H	C17H24O8	metab_12436	neg_1009	neg	48.1	3.932	0.5783	3.119	0.5442
Glu-Arg-Thr	2.26E-5	9.645E-5	1.4772	1.3171	1.1504	0.2022	yes	up	B(i)	-	-	-	-	-	403.197	4.91045	M-H	C15H28N6O7	metab_18839	neg_8026	neg	47.8	5.055	0.2016	4.394	0.5774
3,4-Dihydro-9-Hydroxy-[1]Benzothieno[2,3-F]-1,4-Thiazepin-5(2H)-One	1.023E-13	2.616E-12	1.4753	1.4597	0.9058	-0.1427	yes	down	B(ii)	HMDB0253770	Organoheterocyclic compounds	Benzothiophenes	1-benzothiophenes	-	271.984	4.96893	M+Na-2H	C11H9NO2S2	metab_13962	neg_2662	neg	46.4	5.175	0.175	5.713	0.1215
Prostaglandin F1Alpha	2.477E-11	4.144E-10	1.46	1.3088	1.1093	0.1496	yes	up	B(i)	HMDB0002685	Lipids and lipid-like molecules	Fatty Acyls	Eicosanoids	745-62-0	355.249	5.774	M-H	C20H36O5	metab_18021	neg_7102	neg	44	5.157	0.1611	4.649	0.1838
Dl-Ethionine	8.525E-13	1.845E-11	1.4593	1.3145	1.1378	0.1863	yes	up	B(i)	HMDB0251518	Organic acids and derivatives	Carboxylic acids and derivatives	Amino acids, peptides, and analogues	-	164.074	2.1474	M+H	C6H13NO2S	metab_10530	pos_11785	pos	50.7	4.062	0.1635	3.57	0.1314
Lanepitant	1.332E-5	6.119E-5	1.4589	1.3773	0.8532	-0.229	yes	down	B(ii)	HMDB0253970	Organoheterocyclic compounds	Indoles and derivatives	Tryptamines and derivatives	-	560.362	4.9958	M+H	C33H45N5O3	metab_8977	pos_10151	pos	46.3	3.999	0.2273	4.687	0.572
Trimethylamine N-Oxide	3.297E-6	1.774E-5	1.45	1.5948	0.8586	-0.2199	yes	down	B(i)	HMDB0000925	Organic nitrogen compounds	Organonitrogen compounds	Aminoxides	1184-78-7	76.0755	0.393817	M+H	C3H9NO	metab_10902	pos_12171	pos	57	4.403	0.3017	5.128	0.513
Benzyl Sulfate	9.782E-6	4.667E-5	1.4491	1.5568	0.8203	-0.2858	yes	down	B(i)	HMDB0034782	Benzenoids	Benzene and substituted derivatives	Not Available	-	375.021	4.9636	2M-H	C7H8O4S	metab_13961	neg_2660	neg	49.5	3.227	0.2347	3.934	0.5742
Erucic Acid	8.949E-9	9.293E-8	1.448	1.3334	1.1374	0.1857	yes	up	B(ii)	HMDB0002068	Lipids and lipid-like molecules	Fatty Acyls	Fatty acids and conjugates	112-86-7	383.316	6.45115	M+FA-H	C22H42O2	metab_17355	neg_6359	neg	51	4.728	0.2151	4.157	0.2742
St(24:1O4G/26:4)	0.002057	0.004978	1.4463	1.5062	1.2189	0.2856	yes	up	B(i)	-	-	-	-	-	858.605	5.81153	M+K	C52H85NO6	metab_4505	pos_4852	pos	43.7	5.262	0.3668	4.317	1.224
Citric Acid	1.029E-9	1.314E-8	1.4457	1.3226	1.0812	0.1126	yes	up	B(i)	HMDB0000094;PW_C000063	Organic acids and derivatives	Carboxylic acids and derivatives	Tricarboxylic acids and derivatives	77-92-9	191.019	0.817533	M-H	C6H8O7	metab_12662	neg_1266	neg	58.1	6.897	0.1795	6.379	0.2257
Glutaminyl-Gamma-Glutamate	1.13E-9	1.432E-8	1.4444	1.304	1.1355	0.1833	yes	up	B(ii)	HMDB0028811	Organic acids and derivatives	Carboxylic acids and derivatives	Amino acids, peptides, and analogues	-	274.128	3.65708	M+	C10H18N4O5	metab_1395	pos_1463	pos	47.9	4.316	0.2825	3.801	0.05583
(4-Methoxyphenyl)(4-Nitrophenyl)Methanone	2.125E-5	9.123E-5	1.441	1.3152	0.8814	-0.1821	yes	down	B(i)	-	-	-	-	-	299.104	5.71605	M+ACN+H	C14H11NO4	metab_4287	pos_4588	pos	47.1	4.609	0.5632	5.229	0.09848
12-Hydroxyoctadecanoic Acid	2.382E-9	2.831E-8	1.4341	1.289	1.0904	0.1248	yes	up	B(i)	HMDB0061706	Lipids and lipid-like molecules	Fatty Acyls	Fatty acids and conjugates	106-14-9	359.28	5.8861	M+Hac-H	C18H36O3	metab_14875	neg_3683	neg	46.3	6.214	0.1575	5.699	0.2518
2-(6-Bromo-2-Oxo-3,4-Dihydroquinolin-1-Yl)-N-(3,5-Dimethoxyphenyl)Acetamide	6.325E-6	3.179E-5	1.4223	1.2643	1.1423	0.1919	yes	up	B(i)	-	-	-	-	-	419.061	3.83855	M+H	C19H19BrN2O4	metab_1472	pos_1544	pos	36.4	4.568	0.2913	3.999	0.3892
4,4'-Dihydroxytruxillic Acid	9.098E-14	2.34E-12	1.4148	1.3139	1.0935	0.1289	yes	up	B(i)	-	-	-	-	-	327.087	5.41095	M-H	C18H16O6	metab_14191	neg_2908	neg	52.8	5.429	0.09072	4.965	0.1588
Aromadendrin 3-Rhamnoside	1.099E-5	5.176E-5	1.4094	1.3163	0.8063	-0.3106	yes	down	B(ii)	HMDB0303603	Phenylpropanoids and polyketides	Flavonoids	Flavonoid glycosides	-	469.092	4.18462	M+Cl	C21H22O10	metab_13658	neg_2343	neg	48.7	2.802	0.2509	3.475	0.5396
Oxalicine B	3.12E-5	0.000128	1.4076	1.328	0.9017	-0.1493	yes	down	B(i)	-	-	-	-	-	520.234	5.7	M+H	C30H33NO7	metab_4259	pos_4554	pos	48.9	5.833	0.5473	6.469	0.2494
9,11-Dideoxy-9Alpha,11Alpha-Epoxymethanoprostaglandin F2Alpha	2.235E-8	2.117E-7	1.4045	1.2579	1.1311	0.1777	yes	up	B(i)	-	-	-	-	-	349.236	6.05098	M-H	C21H34O4	metab_15101	neg_3933	neg	42.1	4.505	0.1229	3.983	0.3082
7-(5,7-Dimethoxy-4-Oxochromen-2-Yl)Heptanoic Acid	0.01652	0.03137	1.4005	1.7554	0.6172	-0.6962	yes	down	B(i)	-	-	-	-	-	335.149	3.80663	M+H	C18H22O6	metab_9927	pos_11152	pos	55.5	1.851	0.7112	2.999	1.92
N-Myristoyl Arginine	4.053E-8	3.637E-7	1.3907	1.2734	0.918	-0.1235	yes	down	B(ii)	HMDB0242046	Organic acids and derivatives	Carboxylic acids and derivatives	Amino acids, peptides, and analogues	-	385.316	3.87053	M+H	C20H40N4O3	metab_9890	pos_11115	pos	53.5	5.618	0.314	6.12	0.0966
Lpc(22:5)	1.237E-15	4.481E-14	1.39	1.3456	1.0759	0.1056	yes	up	B(i)	HMDB0010402	Lipids and lipid-like molecules	Glycerophospholipids	Glycerophosphocholines	-	614.346	5.96053	M+FA-H	C30H52NO7P	metab_14990	neg_3812	neg	58.5	6.475	0.05989	6.018	0.1444
N-Acetyl-L-2-Aminoadipate(2-)	3.182E-14	8.911E-13	1.3899	1.3019	1.1062	0.1456	yes	up	B(ii)	HMDB0062715	Organic acids and derivatives	Carboxylic acids and derivatives	Amino acids, peptides, and analogues	-	224.056	3.28433	M+Na-2H	C8H13NO5	metab_13307	neg_1984	neg	46.3	4.677	0.09581	4.228	0.1416
1,2,3,4-Tetrahydro-3-Isoquinolinecarboxylic Acid	0.001858	0.004547	1.3882	1.2452	1.1953	0.2573	yes	up	B(i)	-	-	-	-	-	178.086	5.04902	M+H	C10H11NO2	metab_8911	pos_10083	pos	58	4.744	0.7476	3.969	0.7168
Mometasone	7.653E-6	3.769E-5	1.3844	1.2983	0.8653	-0.2088	yes	down	B(ii)	HMDB0014902	Lipids and lipid-like molecules	Steroids and steroid derivatives	Pregnane steroids	105102-22-5	407.122	4.17928	M-H2O-H	C22H28Cl2O4	metab_13651	neg_2335	neg	38	4.168	0.3798	4.817	0.4135
6-Hydroxy-5-Methoxyindole Glucuronide	4.75E-7	3.205E-6	1.3811	1.4096	0.8826	-0.1801	yes	down	B(ii)	HMDB0010362	Organic oxygen compounds	Organooxygen compounds	Carbohydrates and carbohydrate conjugates	77463-72-0	360.07	3.67743	M+Na-2H	C15H17NO8	metab_19320	neg_8527	neg	50	4.55	0.4002	5.155	0.1971
Lpc(22:6-Sn1)	2.631E-10	3.733E-9	1.3804	1.2596	1.0786	0.1092	yes	up	B(i)	-	-	-	-	-	568.338	5.90737	M+H	C30H50NO7P	metab_4729	pos_5139	pos	53.1	6.695	0.1069	6.207	0.2335
Pe(15:0/0:0)	5.758E-10	7.624E-9	1.3779	1.2643	1.1038	0.1424	yes	up	B(i)	LMGP02050031	-	-	-	--	438.262	6.0457	M-H	C20H42NO7P	metab_15086	neg_3918	neg	52.9	5.032	0.1164	4.559	0.2296
Caffeic Acid	1.466E-13	3.676E-12	1.3725	1.2502	1.1174	0.1602	yes	up	B(i)	-;HMDB0001964;HMDB0003501;HMDB0001964	Phenylpropanoids and polyketides	Cinnamic acids and derivatives	Hydroxycinnamic acids and derivatives	501-16-6;331-39-5	179.035	5.18212	M-H	C9H8O4	metab_14020	neg_2724	neg	51.4	4.216	0.1106	3.773	0.139
2-Hydroxyquinoline	1.045E-5	4.948E-5	1.3696	1.4623	0.8168	-0.2919	yes	down	B(i)	-	-	-	-	70254-42-1	146.06	4.8306	M+H	C9H7NO	metab_9188	pos_10378	pos	50.8	3.121	0.3241	3.821	0.5246
15-Hydroxynorandrostene-3,17-Dione Glucuronide	3.119E-6	1.692E-5	1.3509	1.3078	0.9097	-0.1365	yes	down	B(ii)	HMDB0010353	Lipids and lipid-like molecules	Steroids and steroid derivatives	Steroidal glycosides	131749-23-0;	506.24	5.81685	M+ACN+H	C24H32O9	metab_6859	pos_7812	pos	43.9	5.411	0.3745	5.948	0.2293
Robalzotan	2.67E-8	2.495E-7	1.349	1.2371	1.1332	0.1804	yes	up	B(ii)	HMDB0257283	Organoheterocyclic compounds	Benzopyrans	1-benzopyrans	-	301.173	0.37785	M+H-H2O	C18H23FN2O2	metab_10970	pos_12240	pos	49.6	4.228	0.2183	3.731	0.2322
Hexadecanedioic Acid Mono-L-Carnitine Ester	3.259E-7	2.287E-6	1.3451	1.2557	1.1242	0.1689	yes	up	B(ii)	HMDB0000712	Lipids and lipid-like molecules	Fatty Acyls	Fatty acid esters	42150-38-9;	430.315	5.49168	M+H	C23H43NO6	metab_7483	pos_8570	pos	46.4	4.87	0.1934	4.332	0.3378
Asp-Asn-Tyr	0.002521	0.005965	1.3421	1.1975	1.2617	0.3353	yes	up	B(i)	-	-	-	-	-	391.124	2.7194	M-H2O-H	C17H22N4O8	metab_19844	neg_9090	neg	49.1	3.51	0.3942	2.782	0.9263
D-Glycero-L-Galacto-Octulose	3.739E-10	5.167E-9	1.3398	1.2354	0.8986	-0.1543	yes	down	B(ii)	HMDB0029954	Organic oxygen compounds	Organooxygen compounds	Carbohydrates and carbohydrate conjugates	-	275.054	0.41295	M+Cl	C8H16O8	metab_20540	neg_9858	neg	46.1	4.138	0.2028	4.605	0.1452
Thr-Asp	1.467E-9	1.81E-8	1.3357	1.2174	0.9128	-0.1316	yes	down	B(i)	HMDB0029057	Organic acids and derivatives	Carboxylic acids and derivatives	Amino acids, peptides, and analogues	108320-97-4	269.054	0.464667	M+Cl	C8H14N2O6	metab_20470	neg_9779	neg	54.8	4.66	0.1323	5.105	0.2138
Virginiamycin M1	0.006107	0.01304	1.3301	1.4242	0.8099	-0.3042	yes	down	B(ii)	HMDB0259836	Phenylpropanoids and polyketides	Macrolide lactams	Not Available	21411-53-0;_	543.281	3.27403	M+NH4	C28H35N3O7	metab_10074	pos_11305	pos	43.5	3.958	0.9449	4.887	1.075
(E)-3,10-Dihydroxy-4,9-Dimethyldodec-6-Enedioic Acid	2.796E-7	2.004E-6	1.3291	1.229	1.1442	0.1943	yes	up	B(i)	-	-	-	-	-	253.142	5.45977	M+H-2H2O	C14H24O6	metab_7536	pos_8629	pos	48.9	4.055	0.168	3.544	0.3265
Pi(11:0/16:4)	0.01394	0.02703	1.3246	1.6397	1.4921	0.5773	yes	up	B(i)	-	-	-	-	-	753.366	2.80448	M+Na-2H	C36H61O13P	metab_13035	neg_1702	neg	44.1	3.305	1.071	2.215	1.559
Necatorine	3.457E-10	4.807E-9	1.3217	1.3755	0.9197	-0.1207	yes	down	B(ii)	HMDB0039035	Lipids and lipid-like molecules	Prenol lipids	Tetraterpenoids	89915-35-5	299.02	4.96893	M+Cl	C15H8N2O3	metab_18799	neg_7978	neg	47.2	5.374	0.1931	5.843	0.1584
Cyclo-Dopa 5-O-Glucoside	2.347E-7	1.712E-6	1.3205	1.3595	0.9134	-0.1306	yes	down	B(ii)	HMDB0304310	Organic oxygen compounds	Organooxygen compounds	Carbohydrates and carbohydrate conjugates	-;_	338.088	3.67743	M-H2O-H	C15H19NO9	metab_13439	neg_2118	neg	50.4	5.74	0.3334	6.284	0.1975
4-Vinylphenol	1.107E-9	1.406E-8	1.3201	1.2759	1.1868	0.2471	yes	up	B(i)	HMDB0004072	Benzenoids	Benzene and substituted derivatives	Styrenes	2628-17-3	119.05	3.4316	M-H	C8H8O	metab_13360	neg_2037	neg	45.2	3.094	0.1887	2.607	0.1962
Haematommic Acid	3.745E-5	0.0001494	1.3152	1.2041	1.2922	0.3698	yes	up	B(i)	-	-	-	-	-	195.03	5.52853	M-H	C9H8O5	metab_18395	neg_7536	neg	52.5	2.605	0.5528	2.016	0.1161
Lovastatin Acid	3.902E-5	0.0001552	1.3137	1.1985	1.1339	0.1813	yes	up	B(ii)	HMDB0254177	Organic acids and derivatives	Hydroxy acids and derivatives	Medium-chain hydroxy acids and derivatives	75225-51-3;_	421.259	5.83262	M-H	C24H38O6	metab_14830	neg_3633	neg	45.2	4.953	0.2218	4.368	0.5165
Lpc(22:6)	1.143E-11	2.031E-10	1.3039	1.2083	1.0755	0.105	yes	up	B(i)	HMDB0010404	Lipids and lipid-like molecules	Glycerophospholipids	Glycerophosphocholines	162440-05-3	612.331	5.90735	M+FA-H	C30H50NO7P	metab_17848	neg_6909	neg	56.9	6.053	0.1045	5.628	0.1687
Cambinol	0.0003211	0.0009777	1.3001	1.1548	1.134	0.1814	yes	up	B(ii)	HMDB0249572	Organoheterocyclic compounds	Diazines	Pyrimidines and pyrimidine derivatives	-	383.08	3.8332	M+Na	C21H16N2O2S	metab_1464	pos_1535	pos	45.2	4.655	0.257	4.105	0.5662
Phlorisovalerophenone	1.486E-12	3.1E-11	1.2955	1.1755	1.0843	0.1167	yes	up	B(i)	HMDB0033798	Organic oxygen compounds	Organooxygen compounds	Carbonyl compounds	-	255.086	5.5072	M+FA-H	C11H14O4	metab_18433	neg_7576	neg	45	5.056	0.1598	4.663	0.06037
4-{[(5,5,8,8-Tetramethyl-5,6,7,8-Tetrahydronaphthalen-2-Yl)Carbonyl]Amino}Benzoic Acid	0.002476	0.005875	1.2928	1.4686	0.7744	-0.3689	yes	down	B(ii)	HMDB0248270	Benzenoids	Benzene and substituted derivatives	Anilides	-	747.368	4.1953	2M+FA-H	C22H25NO3	metab_13665	neg_2352	neg	46.2	2.749	0.6135	3.55	0.9192
Coniferin	2.885E-5	0.0001195	1.2907	1.1492	1.1115	0.1526	yes	up	B(ii)	HMDB0013682	Organic oxygen compounds	Organooxygen compounds	Carbohydrates and carbohydrate conjugates	531-29-3;124151-33-3	381.091	3.8332	M+K	C16H22O8	metab_9907	pos_11132	pos	45.3	4.833	0.2541	4.348	0.3791
3B-Hydroxy-6B-Methoxy-7(11)-Eremophilen-12,8A-Olide	8.644E-13	1.868E-11	1.29	1.1737	1.0857	0.1186	yes	up	B(ii)	HMDB0040755	Lipids and lipid-like molecules	Prenol lipids	Terpene lactones	162613-64-1	279.158	5.74722	M-H	C16H24O4	metab_14707	neg_3490	neg	46.2	4.978	0.09038	4.585	0.141
Glycyl-Prolyl-Glutamic Acid	0.0005715	0.001617	1.2897	1.2371	1.1745	0.2321	yes	up	B(ii)	HMDB0252832	Organic acids and derivatives	Carboxylic acids and derivatives	Amino acids, peptides, and analogues	-	343.16	0.493883	M+ACN+H	C12H19N3O6	metab_588	pos_614	pos	50.7	4.704	0.3952	4.005	0.7304
Melilotoside	0.00307	0.007109	1.2776	1.1783	0.7795	-0.3593	yes	down	B(ii)	HMDB0033581	Organic oxygen compounds	Organooxygen compounds	Carbohydrates and carbohydrate conjugates	618-67-7;_	347.076	4.5313	M+Na-2H	C15H18O8	metab_18979	neg_8174	neg	47.4	2.567	0.5733	3.293	0.8513
Allantoic Acid	0.0001098	0.0003839	1.2754	1.1349	1.1269	0.1724	yes	up	B(ii)	HMDB0001209	Organic acids and derivatives	Carboxylic acids and derivatives	Amino acids, peptides, and analogues	99-16-1	211.025	6.94552	M+Cl	C4H8N4O4	metab_15745	neg_4649	neg	51.2	4.6	0.3066	4.082	0.441
Ser-Asp-Thr	0.005393	0.0117	1.272	1.1652	0.8345	-0.2609	yes	down	B(i)	-	-	-	-	-	339.154	2.72898	M+NH4	C11H19N3O8	metab_1025	pos_1070	pos	48.6	3.808	0.7704	4.563	0.846
Eprosartan	1.345E-5	6.173E-5	1.2715	1.2857	0.8867	-0.1734	yes	down	B(ii)	HMDB0015014	Benzenoids	Benzene and substituted derivatives	Benzoic acids and derivatives	133040-01-4;_	459.118	6.10992	M+Cl	C23H24N2O4S	metab_17607	neg_6635	neg	52.9	4.18	0.03006	4.714	0.4779
12Alpha-Hydroxy-13,18-Dehydroparain	1.247E-6	7.504E-6	1.2672	1.1904	1.0989	0.136	yes	up	B(ii)	HMDB0039557	Lipids and lipid-like molecules	Prenol lipids	Terpene lactones	-	399.177	5.8541	M+Na	C21H28O6	metab_6778	pos_7703	pos	44.5	5.479	0.1642	4.986	0.3461
2-Isopropylmalic Acid	1.831E-6	1.061E-5	1.255	1.1199	1.1012	0.1391	yes	up	B(i)	HMDB0000402	Lipids and lipid-like molecules	Fatty Acyls	Fatty acids and conjugates	-;49601-06-1	175.061	2.77792	M-H	C7H12O5	metab_12999	neg_1659	neg	56.6	4.941	0.2484	4.487	0.2618
Lycopsamine	8.821E-9	9.185E-8	1.2501	1.2044	1.1119	0.1531	yes	up	B(ii)	HMDB0301846	Alkaloids and derivatives	Not Available	Not Available	10285-07-1;_	344.171	5.46988	M+FA-H	C15H25NO5	metab_18487	neg_7637	neg	45.1	4.54	0.1432	4.083	0.2393
Arg-Asp-Asp	6.21E-5	0.0002334	1.2491	1.1467	0.8788	-0.1864	yes	down	B(i)	-	-	-	-	-	403.158	6.26982	M-H	C14H24N6O8	metab_15249	neg_4097	neg	55.7	3.936	0.432	4.479	0.323
Ampicilloyl	0.000514	0.001474	1.2474	1.2258	0.8194	-0.2874	yes	down	B(ii)	HMDB0248360	Organic acids and derivatives	Carboxylic acids and derivatives	Amino acids, peptides, and analogues	-	400.112	3.02847	M+Cl	C17H23N3O4S	metab_13137	neg_1808	neg	47.6	2.749	0.3692	3.355	0.6105
Polyoxyethylene 40 Monostearate	8.251E-8	6.791E-7	1.2469	1.1708	1.1047	0.1436	yes	up	B(ii)	HMDB0032477	Lipids and lipid-like molecules	Fatty Acyls	Fatty acid esters	9004-99-3	346.331	5.5987	M+NH4	C20H40O3	metab_4021	pos_4265	pos	47	4.844	0.1495	4.385	0.2718
5-Dehydroquinic Acid	4.999E-5	0.0001929	1.2393	1.1078	1.1497	0.2012	yes	up	B(i)	HMDB0012710	Organic acids and derivatives	Hydroxy acids and derivatives	Alpha hydroxy acids and derivatives	-	189.04	2.7673	M-H	C7H10O6	metab_19790	neg_9018	neg	47.4	3.925	0.4469	3.414	0.2238
24,25-Epoxywithanolide D	0.001759	0.004336	1.2374	1.1804	1.1889	0.2496	yes	up	B(ii)	HMDB0034193	Lipids and lipid-like molecules	Steroids and steroid derivatives	Steroid lactones	-	504.292	5.62005	M+NH4	C28H38O7	metab_7325	pos_8375	pos	51.3	4.097	0.6813	3.446	0.5324
Phenyl Beta-D-Glucopyranosiduronic Acid	9.036E-6	4.34E-5	1.2277	1.1013	1.0929	0.1282	yes	up	B(i)	HMDB0060014	Organic oxygen compounds	Organooxygen compounds	Carbohydrates and carbohydrate conjugates	-	269.066	3.64518	M-H	C12H14O7	metab_13432	neg_2110	neg	52.8	5.482	0.1622	5.016	0.3735
Xi-2,3-Dihydro-3,5-Dihydroxy-6-Methyl-4H-Pyran-4-One	2.713E-9	3.176E-8	1.2244	1.1006	1.1051	0.1441	yes	up	B(ii)	HMDB0036380	Organoheterocyclic compounds	Pyrans	Pyranones and derivatives	-	157.05	2.77792	M-H	C7H10O4	metab_12998	neg_1658	neg	45.5	4.06	0.1455	3.674	0.1699
Tryptophylhydroxyproline	0.0009011	0.002406	1.2215	1.1608	0.8671	-0.2057	yes	down	B(ii)	HMDB0029084	Organic acids and derivatives	Carboxylic acids and derivatives	Amino acids, peptides, and analogues	844640-75-1	322.118	5.22515	M+Na-H2O	C16H19N3O4	metab_2740	pos_2870	pos	53.4	4.02	0.5893	4.636	0.4886
Glu-Gly-Ser	0.0003222	0.0009805	1.2203	1.1566	1.2087	0.2735	yes	up	B(i)	-	-	-	-	-	272.089	0.622183	M-H2O-H	C10H17N3O7	metab_12567	neg_1160	neg	51.3	3.388	0.4213	2.803	0.5105
2-Methylsuccinic Acid	3.765E-15	1.249E-13	1.2199	1.1074	1.0831	0.1152	yes	up	B(i)	HMDB0001844	Lipids and lipid-like molecules	Fatty Acyls	Fatty acids and conjugates	2174-58-5	131.035	2.9485	M-H	C5H8O4	metab_13096	neg_1766	neg	55.4	4.391	0.07984	4.054	0.08882
Momordol	2.356E-5	9.999E-5	1.2141	1.249	0.8938	-0.162	yes	down	B(ii)	HMDB0029804	Lipids and lipid-like molecules	Fatty Acyls	Fatty alcohols	189156-42-1	439.341	6.27517	M-H	C26H48O5	metab_17493	neg_6515	neg	44.7	4.284	0.3995	4.793	0.2524
3-Methyladipic Acid	1.221E-10	1.809E-9	1.2113	1.0766	1.076	0.1057	yes	up	B(i)	HMDB0000555	Lipids and lipid-like molecules	Fatty Acyls	Fatty acids and conjugates	3058-01-03	159.066	4.07777	M-H	C7H12O4	metab_13598	neg_2282	neg	55.6	4.926	0.1242	4.578	0.1268
Geosmin	0.002514	0.005952	1.2077	1.4254	1.1633	0.2182	yes	up	B(ii)	HMDB0036461	Organic oxygen compounds	Organooxygen compounds	Alcohols and polyols	19700-21-1	227.165	5.95523	M+FA-H	C12H22O	metab_14963	neg_3782	neg	47.7	4.937	0.4833	4.244	0.8267
Hexanoyl-L-Carnitine	3.64E-8	3.291E-7	1.2052	1.1081	1.0811	0.1124	yes	up	B(i)	-	-	-	-	-	260.185	4.1056	M+H	C13H25NO4	metab_1571	pos_1647	pos	57	5.388	0.1686	4.984	0.2012
Bax Inhibitor Peptide V5	0.0006971	0.001924	1.2004	1.2414	0.8729	-0.1961	yes	down	B(ii)	HMDB0248888	Phenylpropanoids and polyketides	Flavonoids	Flavans	-	621.315	4.47243	M+Cl	C27H50N6O6S	metab_18994	neg_8189	neg	50.2	4.065	0.05299	4.657	0.7153
2-(1H-Indol-3-Yl)Acetaldehyde	2.975E-5	0.0001226	1.1972	1.1338	0.9148	-0.1284	yes	down	B(i)	HMDB0001190	Organoheterocyclic compounds	Indoles and derivatives	Indoles	2591-98-2	160.075	2.6648	M+H	C10H9NO	metab_10415	pos_11665	pos	49.6	5.231	0.3221	5.718	0.3284
Neoandrographolide	0.008073	0.01672	1.1929	1.3239	0.7757	-0.3664	yes	down	B(ii)	HMDB0255516	Lipids and lipid-like molecules	Prenol lipids	Terpene glycosides	-	513.302	3.0063	M+CH3OH+H	C26H40O8	metab_1204	pos_1264	pos	45.2	2.57	0.863	3.313	0.8172
Ecgonine	5.561E-8	4.807E-7	1.1929	1.2668	0.8906	-0.1671	yes	down	B(i)	HMDB0006548	Alkaloids and derivatives	Tropane alkaloids	Not Available	481-37-8	186.112	0.488517	M+H	C9H15NO3	metab_574	pos_600	pos	41.3	3.501	0.2206	3.931	0.1804
Serotonin	3.15E-5	0.0001288	1.1873	1.1299	0.9081	-0.1391	yes	down	B(i)	HMDB0000259;PW_C000178	Organoheterocyclic compounds	Indoles and derivatives	Tryptamines and derivatives	50-67-9	177.102	2.65943	M+H	C10H12N2O	metab_957	pos_999	pos	56.4	4.78	0.3151	5.264	0.3325
Deoxyguanosine	3.713E-5	0.0001483	1.1814	1.103	1.1676	0.2235	yes	up	B(ii)	HMDB0000085	Nucleosides, nucleotides, and analogues	Purine nucleosides	Purine 2''-deoxyribonucleosides	961-07-9	312.095	2.78857	M+FA-H	C10H13N5O4	metab_13019	neg_1682	neg	47.2	3.386	0.3632	2.9	0.2904
Caryophyllen-Beta	0.0007628	0.002082	1.181	1.0874	1.1404	0.1895	yes	up	B(ii)	HMDB0304653	Lipids and lipid-like molecules	Fatty Acyls	Fatty acid esters	-	290.159	2.75548	M+H	C13H23NO6	metab_10302	pos_11543	pos	44.7	4.533	0.314	3.975	0.606
Oridonin	0.005123	0.01117	1.1779	1.2908	0.8182	-0.2895	yes	down	B(i)	HMDB0242516	Lipids and lipid-like molecules	Prenol lipids	Diterpenoids	-	365.198	4.08395	M+H	C20H28O6	metab_9806	pos_11028	pos	44.8	3.042	0.2243	3.718	0.9922
Propafenone Glucuronide	0.0002972	0.0009162	1.174	1.2262	1.1201	0.1637	yes	up	B(ii)	HMDB0247645	Phenylpropanoids and polyketides	Linear 1,3-diarylpropanoids	Not Available	-	572.242	5.89135	M+CH3OH+Na	C27H35NO9	metab_4687	pos_5092	pos	45.7	5.538	0.4546	4.944	0.4875
5-Aminovaleric Acid	7.044E-7	4.541E-6	1.1735	1.1986	1.084	0.1164	yes	up	B(i)	HMDB0003355	Organic acids and derivatives	Carboxylic acids and derivatives	Amino acids, peptides, and analogues	660-88-8	235.164	0.393817	2M+H	C5H11NO2	metab_482	pos_504	pos	55.1	5.714	0.1776	5.271	0.283
Glycylhydroxyproline	4.286E-8	3.81E-7	1.1702	1.0523	0.9237	-0.1145	yes	down	B(ii)	HMDB0011173	Organic acids and derivatives	Carboxylic acids and derivatives	Amino acids, peptides, and analogues	24587-32-4	233.078	0.464667	M+FA-H	C7H12N2O4	metab_20472	neg_9781	neg	47.3	4.321	0.1188	4.678	0.2018
Adomeglivant	0.03082	0.05423	1.1602	1.2344	1.3002	0.3788	yes	up	B(ii)	HMDB0248020	Benzenoids	Benzene and substituted derivatives	Biphenyls and derivatives	-	554.252	5.24593	M-H	C32H36F3NO4	metab_18715	neg_7886	neg	45.2	3.655	1.095	2.811	1.279
Alamandine	0.003882	0.00874	1.1589	1.109	0.8725	-0.1967	yes	down	B(ii)	HMDB0248097	Organic acids and derivatives	Carboxylic acids and derivatives	Amino acids, peptides, and analogues	-;_	918.49	5.36928	M+ACN+Na	C40H62N12O9	metab_7739	pos_8850	pos	51.5	4.272	0.7446	4.896	0.5195
Kaltostat	2.003E-5	8.671E-5	1.1588	1.0257	1.066	0.0922	yes	up	B(ii)	HMDB0253761	Organic oxygen compounds	Organooxygen compounds	Carbohydrates and carbohydrate conjugates	-	379.091	3.8426	M-H2O-H	C14H22O13	metab_19225	neg_8428	neg	51.6	6.217	0.1707	5.832	0.3104
3-Hydroxyhippuric Acid	3.463E-5	0.00014	1.1583	1.0391	1.1019	0.14	yes	up	B(i)	HMDB0006116	Benzenoids	Benzene and substituted derivatives	Benzoic acids and derivatives	1637-75-8	194.046	4.70233	M-H	C9H9NO4	metab_18907	neg_8099	neg	58.2	4.444	0.1519	4.033	0.3614
5,7-Dihydroxy-11-Ketotetranorprostanoic Acid	8.631E-10	1.113E-8	1.1557	1.0355	1.074	0.103	yes	up	B(i)	-	-	-	-	-	281.176	5.76865	M-H2O-H	C16H28O5	metab_14746	neg_3537	neg	49	4.833	0.102	4.5	0.1536
Glucosamine 6-Sulfate	2.613E-6	1.449E-5	1.1447	1.1952	0.9036	-0.1463	yes	down	B(ii)	HMDB0000592	Organic oxygen compounds	Organooxygen compounds	Carbohydrates and carbohydrate conjugates	91674-26-9	294.006	5.40565	M+Cl	C6H13NO8S	metab_14179	neg_2896	neg	47.6	4.169	0.2611	4.614	0.249
Ketoprofen Glucuronide	0.0005932	0.001671	1.142	1.0258	1.1019	0.14	yes	up	B(ii)	HMDB0010334	Benzenoids	Benzene and substituted derivatives	Benzophenones	76690-94-3	411.108	5.4912	M-H2O-H	C22H22O9	metab_14310	neg_3041	neg	47.8	5.408	0.1096	4.908	0.5861
Trp-Ser-Leu	0.0009344	0.002485	1.1415	1.0247	1.0917	0.1266	yes	up	B(i)	-	-	-	-	-	403.197	4.59537	M-H	C20H28N4O5	metab_18960	neg_8154	neg	46.8	5.346	0.1989	4.897	0.5226
Homovanillyl Alcohol Glucuronide	0.0002819	0.0008752	1.141	1.195	1.1254	0.1704	yes	up	B(ii)	HMDB0240527	Organic oxygen compounds	Organooxygen compounds	Carbohydrates and carbohydrate conjugates	-	377.141	3.4169	M+CH3OH+H	C15H20O9	metab_1333	pos_1399	pos	46.3	4.577	0.2269	4.067	0.5226
Trp-Glu	4.947E-5	0.0001911	1.1403	1.0752	0.9183	-0.123	yes	down	B(i)	HMDB0029082	Organic acids and derivatives	Carboxylic acids and derivatives	Amino acids, peptides, and analogues	-	334.139	3.02768	M+H	C16H19N3O5	metab_10156	pos_11391	pos	57.9	4.9	0.1879	5.336	0.3826
Lpc(19:0)	1.354E-10	1.988E-9	1.1381	1.0665	1.0648	0.0906	yes	up	B(i)	LMGP01050041	-	-	-	--	582.377	6.59472	M+FA-H	C27H56NO7P	metab_17204	neg_6193	neg	54.9	5.419	0.08425	5.089	0.147
Urea	1.288E-7	1.011E-6	1.1363	1.0585	0.9072	-0.1404	yes	down	B(i)	HMDB0000294;PW_C000200	Organic acids and derivatives	Organic carbonic acids and derivatives	Ureas	57-13-6	121.072	0.431283	2M+H	CH4N2O	metab_10868	pos_12136	pos	52.8	3.756	0.173	4.14	0.2013
Phenethylamine Glucuronide	0.0006831	0.001891	1.1328	1.1203	1.1533	0.2058	yes	up	B(ii)	HMDB0010323	Organic oxygen compounds	Organooxygen compounds	Carbohydrates and carbohydrate conjugates	-	330.154	5.12365	M+CH3OH+H	C14H19NO6	metab_8818	pos_9980	pos	49.6	3.686	0.3989	3.196	0.4378
Roccellic Acid	6.795E-13	1.505E-11	1.1327	1.0162	1.0582	0.0816	yes	up	B(i)	-	-	-	-	-	299.222	5.95523	M-H	C17H32O4	metab_14964	neg_3783	neg	50.5	5.404	0.08147	5.107	0.09516
13-Oxoode	0.004707	0.01034	1.129	1.0076	1.1667	0.2224	yes	up	B(i)	HMDB0004668;LMFA02000252	Lipids and lipid-like molecules	Fatty Acyls	Lineolic acids and derivatives	-;_;	295.226	5.90203	M+H	C18H30O3	metab_4714	pos_5122	pos	56.6	4.011	0.798	3.438	0.3028
4-Hydroxyhexadecanedioylcarnitine	0.0001134	0.0003946	1.124	1.09	0.9032	-0.1468	yes	down	B(ii)	HMDB0241507	Lipids and lipid-like molecules	Fatty Acyls	Fatty acid esters	-	480.273	6.50433	M+Cl	C23H43NO7	metab_17248	neg_6240	neg	49.9	4.509	0.39	4.992	0.315
Acetaminophen Sulfate	5.527E-5	0.0002105	1.1235	1.2245	0.9101	-0.136	yes	down	B(i)	HMDB0059911	Organic acids and derivatives	Organic sulfuric acids and derivatives	Arylsulfates	10066-90-7	230.013	4.36075	M-H	C8H9NO5S	metab_19032	neg_8229	neg	56.5	4.877	0.3928	5.359	0.2674
[2,3-Dihydroxy-1-(7-Methoxy-2-Oxochromen-6-Yl)-3-Methylbutyl] 3-Methylbutanoate	0.005691	0.01228	1.1233	1.1321	0.8638	-0.2112	yes	down	B(i)	-	-	-	-	-	379.175	3.95062	M+H	C20H26O7	metab_9864	pos_11089	pos	55	3.862	0.2562	4.471	0.8928
Machilin D	0.001567	0.003928	1.1216	1.1244	1.1472	0.1981	yes	up	B(i)	-	-	-	-	-	367.149	3.1664	M+Na	C20H24O5	metab_10108	pos_11343	pos	44.1	4.303	0.4324	3.751	0.5819
Topotecan	0.0004837	0.001397	1.1179	1.1775	1.1364	0.1845	yes	up	B(ii)	HMDB0015164	Alkaloids and derivatives	Camptothecins	Not Available	123948-87-8;119413-54-6	421.167	3.58778	M+	C23H23N3O5	metab_1382	pos_1449	pos	50	4.299	0.2786	3.783	0.5367
7-[(3,4-Dimethoxyphenyl)Methyl]-7-Azaspiro[3.5]Nonan-3-Ol	0.004032	0.009035	1.1168	1.1029	1.1753	0.233	yes	up	B(i)	-	-	-	-	-	292.188	5.68402	M+H	C17H25NO3	metab_7162	pos_8175	pos	42.2	4.238	0.6413	3.606	0.6626
2-Hydroxy-5-[3,4,5-Trihydroxy-6-(Hydroxymethyl)Oxan-2-Yl]Oxybenzoic Acid	0.001517	0.003821	1.1153	1.0634	1.1929	0.2544	yes	up	B(i)	-	-	-	-	-	315.072	2.91658	M-H	C13H16O9	metab_19675	neg_8891	neg	53.1	3.247	0.327	2.722	0.6031
Epothilone D	0.002253	0.005396	1.1138	1.3061	0.8705	-0.2001	yes	down	B(ii)	HMDB0251876	Phenylpropanoids and polyketides	Macrolides and analogues	Epothilones and analogues	189453-10-9;_;	491.274	6.0297	M+	C27H41NO5S	metab_4992	pos_5495	pos	46.5	3.758	0.1925	4.317	0.7389
Lysopc(15:0)	5.809E-12	1.091E-10	1.1132	1.0256	1.0445	0.0628	yes	up	B(i)	HMDB0010381	Lipids and lipid-like molecules	Glycerophospholipids	Glycerophosphocholines	-	482.323	6.02443	M+H	C23H48NO7P	metab_6395	pos_7203	pos	56.3	6.975	0.07941	6.678	0.1093
Tetrahydrodipicolinate	2.133E-7	1.575E-6	1.1082	1.0214	1.1267	0.1721	yes	up	B(ii)	HMDB0012289	Organic acids and derivatives	Carboxylic acids and derivatives	Amino acids, peptides, and analogues	4226-22-6	170.046	2.51172	M-H	C7H9NO4	metab_12810	neg_1418	neg	52.5	3.237	0.1566	2.873	0.2048
Curcumenol	4.48E-11	7.199E-10	1.1064	1.0154	1.0665	0.0929	yes	up	B(i)	HMDB0033960	Lipids and lipid-like molecules	Prenol lipids	Sesquiterpenoids	-;19431-84-6	235.169	5.74788	M+H	C15H22O2	metab_7018	pos_7999	pos	51	4.989	0.08655	4.678	0.1257
Lycoperodine I	0.009858	0.01996	1.1052	1.1729	1.2114	0.2767	yes	up	B(i)	-	-	-	-	-	217.097	3.91845	M+H	C12H12N2O2	metab_9875	pos_11100	pos	57.2	3.856	0.508	3.183	0.9841
12-Hydroxyjasmonic Acid	0.0007183	0.001973	1.1015	1.1414	1.1396	0.1885	yes	up	B(i)	-;LMFA02020011	-	-	-	-;	207.102	5.95523	M-H2O-H	C12H18O4	metab_17795	neg_6848	neg	50.9	4.042	0.2795	3.547	0.5322
7-Hydroxypentadecanoyl-Coa	8.114E-5	0.0002941	1.0989	1.0841	0.8977	-0.1556	yes	down	B(ii)	HMDB0301218	Not Available	Not Available	Not Available	-	972.312	4.94265	M+H-2H2O	C36H64N7O18P3S	metab_2341	pos_2443	pos	44.5	3.81	0.03416	4.244	0.4386
Mevastatin	4.118E-5	0.0001624	1.0956	1.0054	0.9182	-0.1232	yes	down	B(ii)	HMDB0254692	Organoheterocyclic compounds	Lactones	Delta valerolactones	73573-88-3;_	371.22	6.27517	M-H2O-H	C23H34O5	metab_17497	neg_6519	neg	44.8	4.577	0.252	4.985	0.3023
2-(3-Methyl-2-(Methylimino)-4-Oxothiazolidin-5-Yl)Acetic Acid	7.007E-6	3.486E-5	1.0951	0.9738	1.0739	0.1028	yes	up	B(i)	-	-	-	-	-	203.05	3.8332	M+H	C7H10N2O3S	metab_9914	pos_11139	pos	44.3	4.884	0.1588	4.548	0.2403
5-Oxo-1-[4-(Trifluoromethyl)Benzyl]Pyrrolidine-3-Carboxylic Acid	0.001317	0.003374	1.0932	1.2497	0.8434	-0.2456	yes	down	B(i)	-	-	-	-	-	286.07	5.52318	M-H	C13H12F3NO3	metab_18403	neg_7544	neg	45.9	3.13	0.5836	3.711	0.4693
Trigonelline	9.425E-5	0.0003356	1.0896	1.1092	1.092	0.127	yes	up	B(ii)	HMDB0000875	Alkaloids and derivatives	Not Available	Not Available	535-83-1	196.061	5.55525	M+Hac-H	C7H7NO2	metab_14417	neg_3157	neg	47.6	5.092	0.2159	4.663	0.3829
Agar	6.023E-6	3.051E-5	1.0883	0.9659	1.0799	0.1109	yes	up	B(ii)	HMDB0248056	Organic oxygen compounds	Organooxygen compounds	Carbohydrates and carbohydrate conjugates	9002-18-0;_	319.136	2.93178	M+H-H2O	C14H24O9	metab_1176	pos_1236	pos	44.6	4.771	0.2119	4.418	0.2131
L-Homocitrulline	4.076E-7	2.784E-6	1.0872	1.0024	1.0926	0.1278	yes	up	B(i)	HMDB0000679	Organic acids and derivatives	Carboxylic acids and derivatives	Amino acids, peptides, and analogues	1190-49-4	190.118	0.467233	M+H	C7H15N3O3	metab_541	pos_564	pos	55	4.176	0.1736	3.822	0.1922
Hieracin	2.397E-11	4.028E-10	1.0759	0.9773	1.0684	0.0954	yes	up	B(i)	-	-	-	-	-	301.035	5.51785	M-H	C15H10O7	metab_18416	neg_7557	neg	51.4	4.47	0.09051	4.184	0.103
N2-Acetyl-L-Ornithine	1.641E-7	1.248E-6	1.0757	0.964	1.0616	0.0863	yes	up	B(i)	HMDB0003357	Organic acids and derivatives	Carboxylic acids and derivatives	Amino acids, peptides, and analogues	6205-08-09	173.093	0.485983	M-H	C7H14N2O3	metab_12387	neg_955	neg	55.9	5.514	0.127	5.194	0.1846
Isoswertisin 4'-Glucoside	0.000375	0.001119	1.073	1.0362	1.0901	0.1245	yes	up	B(ii)	HMDB0037416	Phenylpropanoids and polyketides	Flavonoids	Flavonoid glycosides	35480-14-9	589.153	4.64342	M-H2O-H	C28H32O15	metab_13825	neg_2516	neg	45.7	5.008	0.3011	4.594	0.366
Itaconic Acid	6.136E-13	1.365E-11	1.0687	1.0127	1.0529	0.0744	yes	up	B(i)	HMDB0002092;LMFA01170063	Lipids and lipid-like molecules	Fatty Acyls	Fatty acids and conjugates	97-65-4;	189.04	1.37417	M+Hac-H	C5H6O4	metab_12704	neg_1311	neg	51.1	5.608	0.06854	5.326	0.09729
Dgdg(O-8:0/2:0)	0.003043	0.007059	1.0658	0.9716	1.1056	0.1448	yes	up	B(i)	-	-	-	-	-	593.274	6.16717	M+Na	C25H46O14	metab_6336	pos_7130	pos	47.8	4.439	0.5629	4.015	0.2065
S-(Formylmethyl)Glutathione	0.003373	0.007709	1.0649	1.0209	0.865	-0.2093	yes	down	B(ii)	HMDB0060507	Organic acids and derivatives	Carboxylic acids and derivatives	Amino acids, peptides, and analogues	-;_	367.127	3.12377	M+NH4	C12H19N3O7S	metab_1245	pos_1306	pos	47.9	3.427	0.547	3.962	0.5347
Lpc(O-15:1)	0.0001039	0.000366	1.0645	1.108	1.0887	0.1226	yes	up	B(i)	-	-	-	-	-	510.32	6.09925	M+FA-H	C23H48NO6P	metab_17618	neg_6647	neg	55.1	4.703	0.245	4.32	0.31
Phenazone	0.01971	0.03659	1.0643	0.9942	1.2291	0.2976	yes	up	B(i)	HMDB0015503	Organoheterocyclic compounds	Azoles	Pyrazoles	60-80-0	221.128	0.621967	M+CH3OH+H	C11H12N2O	metab_10724	pos_11984	pos	49	3.396	0.9007	2.763	0.7352
Arbutin	1.11E-8	1.13E-7	1.064	1.0302	1.0856	0.1185	yes	up	B(ii)	HMDB0029943	Organic oxygen compounds	Organooxygen compounds	Carbohydrates and carbohydrate conjugates	497-76-7	293.064	3.4316	M+Na-2H	C12H16O7	metab_13361	neg_2038	neg	47.5	4.262	0.1577	3.926	0.1342
Mulberroside A	0.0002182	0.0006991	1.0627	1.0044	1.0783	0.1088	yes	up	B(ii)	HMDB0254945	Phenylpropanoids and polyketides	Stilbenes	Stilbene glycosides	-	567.171	4.64342	M-H	C26H32O14	metab_18927	neg_8121	neg	48.4	5.412	0.3025	5.019	0.3059
Actrarit	0.000466	0.001353	1.06	0.986	1.1074	0.1472	yes	up	B(i)	-	-	-	-	-	194.081	3.96657	M+H	C10H11NO3	metab_9858	pos_11082	pos	54	4.413	0.1192	3.985	0.4854
Dodecanedioic Acid	1.375E-9	1.707E-8	1.0595	0.9441	1.0498	0.07	yes	up	B(i)	HMDB0000623;LMFA01170009	Lipids and lipid-like molecules	Fatty Acyls	Fatty acids and conjugates	693-23-2;	229.144	5.6567	M-H	C12H22O4	metab_14588	neg_3350	neg	56.2	5.887	0.09528	5.608	0.1246
Chlamydospordiol	0.01134	0.02257	1.0587	0.9665	1.1801	0.2389	yes	up	B(i)	-	-	-	-	-	211.096	2.73425	M+H-H2O	C11H16O5	metab_10343	pos_11589	pos	44.6	3.565	0.4978	3.021	0.7677
(3B,4B,11B,14B)-11-Ethoxy-3,4-Epoxy-14-Hydroxy-12-Cyathen-15-Al 14-Xyloside	0.0005323	0.001519	1.0495	0.9588	1.0878	0.1214	yes	up	B(ii)	HMDB0034617	Lipids and lipid-like molecules	Prenol lipids	Diterpenoids	178120-49-5	499.263	5.84875	M+Na-H2O	C27H42O8	metab_4590	pos_4959	pos	47.3	5.228	0.2255	4.806	0.4452
Glutaconic Acid	1.309E-11	2.289E-10	1.0476	0.9468	1.0582	0.0816	yes	up	B(i)	HMDB0000620;LMFA01170109	Organic acids and derivatives	Carboxylic acids and derivatives	Dicarboxylic acids and derivatives	628-48-8;1724-02-3;	129.019	0.748533	M-H	C5H6O4	metab_12640	neg_1243	neg	54.9	4.744	0.08626	4.483	0.0876
Mandelic Acid Sulfate	0.0001052	0.0003699	1.0462	0.9257	1.0898	0.1241	yes	up	B(i)	-	-	-	-	-	230.997	5.36843	M-H	C8H8O6S	metab_14131	neg_2844	neg	49.6	4.246	0.1348	3.896	0.3356
Pleurotin	0.0003228	0.000982	1.0449	0.9346	0.9186	-0.1225	yes	down	B(i)	-	-	-	-	-	353.142	6.25912	M-H	C21H22O5	metab_15227	neg_4073	neg	42.4	4.289	0.2788	4.669	0.3272
Eudesmic Acid	9.789E-8	7.942E-7	1.0449	1.0168	1.1023	0.1406	yes	up	B(i)	HMDB0033839	Benzenoids	Benzene and substituted derivatives	Benzoic acids and derivatives	118-41-2	211.061	3.64518	M-H	C10H12O5	metab_19330	neg_8537	neg	51.7	3.673	0.1658	3.332	0.1629
Oxyquinoline	5.286E-8	4.595E-7	1.0438	1.0819	0.9342	-0.0982	yes	down	B(i)	-	-	-	-	148-24-3	146.06	3.66765	M+H	C9H7NO	metab_1398	pos_1466	pos	52.9	4.673	0.1389	5.002	0.168
Ent-7-Oxo-8(14),15-Pimaradien-19-Oic Acid	0.005366	0.01165	1.0438	0.9828	1.1873	0.2476	yes	up	B(i)	HMDB0036747	Lipids and lipid-like molecules	Prenol lipids	Diterpenoids	23807-90-1	361.199	5.89673	M+FA-H	C20H28O3	metab_14893	neg_3704	neg	44.8	3.43	0.7293	2.889	0.373
3Alpha-Hydroxyoreadone	5.846E-11	9.28E-10	1.0427	0.9505	1.0559	0.0785	yes	up	B(ii)	HMDB0036047	Organoheterocyclic compounds	Naphthofurans	Not Available	124869-06-3	251.127	5.6567	M-H	C14H20O4	metab_14589	neg_3351	neg	46.1	5.158	0.07858	4.885	0.1107
9(S)-Hotre	1.106E-6	6.741E-6	1.0395	0.967	1.0663	0.0926	yes	up	B(i)	-;HMDB0247705	Lipids and lipid-like molecules	Fatty Acyls	Lineolic acids and derivatives	-;_	295.226	5.76375	M+H	C18H30O3	metab_6990	pos_7965	pos	51.1	5.226	0.1399	4.901	0.2087
Indoxyl Glucuronide	0.0002213	0.0007076	1.039	1.0358	0.9032	-0.1469	yes	down	B(ii)	HMDB0010319	Organic oxygen compounds	Organooxygen compounds	Carbohydrates and carbohydrate conjugates	35804-66-1	354.082	2.99107	M+FA-H	C14H15NO7	metab_19649	neg_8865	neg	48.2	4.096	0.408	4.535	0.255
15-Oxoprostaglandin E1	5.071E-5	0.0001953	1.0358	0.9897	1.0709	0.0988	yes	up	B(i)	HMDB0001320	Lipids and lipid-like molecules	Fatty Acyls	Eicosanoids	22973-19-9	353.229	5.74258	M+H	C20H32O5	metab_7025	pos_8009	pos	43.1	5.635	0.1964	5.262	0.3069
Glu-Glu-Leu	0.01248	0.02454	1.0352	1.0312	1.2004	0.2635	yes	up	B(i)	-	-	-	-	-	370.161	4.28053	M-H2O-H	C16H27N3O8	metab_13691	neg_2378	neg	50.4	3.486	0.6881	2.904	0.716
3-(3-Indolyl)-2-Oxopropanoic Acid	0.0009142	0.002437	1.0324	0.9738	0.8797	-0.1849	yes	down	B(i)	HMDB0060484	Organoheterocyclic compounds	Indoles and derivatives	Indolyl carboxylic acids and derivatives	392-12-1	221.091	2.67573	M+NH4	C11H9NO3	metab_10407	pos_11657	pos	54.2	3.407	0.3715	3.873	0.4438
S-(2,2-Dichloro-1-Hydroxy)Ethyl Glutathione	0.003403	0.007768	1.0324	0.9594	1.1723	0.2294	yes	up	B(ii)	HMDB0060506	Organic acids and derivatives	Carboxylic acids and derivatives	Amino acids, peptides, and analogues	-;_	400.014	2.762	M-H2O-H	C12H19Cl2N3O7S	metab_12967	neg_1618	neg	40.8	3.211	0.5066	2.739	0.4472
Epothilone A	0.0005142	0.001474	1.0317	1.1166	0.8666	-0.2065	yes	down	B(ii)	HMDB0251873	Phenylpropanoids and polyketides	Macrolides and analogues	Epothilones and analogues	152044-53-6;_;	552.259	3.2631	M+Hac-H	C26H39NO6S	metab_19456	neg_8670	neg	43.7	2.833	0.1151	3.269	0.5004
5-Aminoimidazole-4-Carboxyamide	3.212E-8	2.941E-7	1.0305	0.9259	1.0688	0.096	yes	up	B(ii)	HMDB0246748	Organoheterocyclic compounds	Azoles	Imidazoles	-	195.086	1.0488	M+CH3OH+Na	C5H8N4O	metab_752	pos_789	pos	45.8	4.41	0.1481	4.126	0.1088
Levulinic Acid	7.98E-11	1.232E-9	1.0286	0.9741	1.0526	0.074	yes	up	B(i)	HMDB0000720;LMFA01060006	Organic acids and derivatives	Keto acids and derivatives	Gamma-keto acids and derivatives	123-76-2;	115.04	2.75137	M-H	C5H8O3	metab_19825	neg_9058	neg	52.1	5.44	0.06745	5.168	0.1194
(10E,12E,14E)-16-Hydroxy-9-Oxooctadeca-10,12,14-Trienoylcarnitine	0.02164	0.0397	1.0276	0.9469	1.1812	0.2402	yes	up	B(ii)	HMDB0241556	Lipids and lipid-like molecules	Fatty Acyls	Fatty acid esters	-	450.286	5.66207	M-H	C25H41NO6	metab_18172	neg_7283	neg	47.6	4.029	0.7705	3.411	0.8567
(12Z,15Z)-9,10,11-Trihydroxyoctadeca-12,15-Dienoic Acid	2.024E-6	1.161E-5	1.0274	0.9613	1.0584	0.082	yes	up	B(i)	-	-	-	-	-	351.213	5.82213	M+Na	C18H32O5	metab_6848	pos_7799	pos	46.4	5.813	0.131	5.492	0.2204
Methyl Hippurate	4.612E-6	2.401E-5	1.0254	0.9429	0.9269	-0.1096	yes	down	B(i)	HMDB0000859;HMDB0011723	Organic acids and derivatives	Carboxylic acids and derivatives	Amino acids, peptides, and analogues	1205-08-9;42013-20-7	385.138	4.17928	2M-H	C10H11NO3	metab_13650	neg_2334	neg	52.3	4.271	0.1198	4.608	0.2561
20-Hydroxy-Leukotriene E4	0.01216	0.02398	1.0236	0.9419	0.8511	-0.2326	yes	down	B(ii)	HMDB0012639	Lipids and lipid-like molecules	Fatty Acyls	Eicosanoids	111844-33-8;	456.244	5.37462	M+H	C23H37NO6S	metab_3648	pos_3832	pos	44.2	3.195	0.6411	3.754	0.7004
3-Methylsalicylic Acid	6.216E-6	3.133E-5	1.0233	0.9196	1.0783	0.1088	yes	up	B(i)	HMDB0002390	Benzenoids	Benzene and substituted derivatives	Benzoic acids and derivatives	83-40-9	151.04	5.60347	M-H	C8H8O3	metab_18265	neg_7398	neg	50.1	4.46	0.1415	4.136	0.2374
Citraconic Acid	2.164E-13	5.282E-12	1.0198	0.9663	1.0495	0.0698	yes	up	B(i)	HMDB0000634;LMFA01170099	Lipids and lipid-like molecules	Fatty Acyls	Fatty acids and conjugates	498-23-7;	189.04	1.99402	M+Hac-H	C5H6O4	metab_20023	neg_9287	neg	51.8	5.402	0.04437	5.147	0.09355
Scopoline	0.003435	0.007833	1.0183	0.9612	0.8384	-0.2543	yes	down	B(i)	-	-	-	-	487-27-4	156.101	0.483167	M+H	C8H13NO2	metab_10812	pos_12077	pos	55.1	2.475	0.2798	2.952	0.6239
Benzoic Acid	0.0001917	0.0006235	1.0171	0.9049	1.0875	0.121	yes	up	B(i)	-;HMDB0001870	Benzenoids	Benzene and substituted derivatives	Benzoic acids and derivatives	65-85-0	123.044	3.8332	M+H	C7H6O2	metab_1454	pos_1525	pos	55.4	4.088	0.1646	3.759	0.3155
3-Hydroxypropanal	0.006777	0.01431	1.015	0.9504	0.8311	-0.267	yes	down	B(ii)	HMDB0003453	Organic oxygen compounds	Organooxygen compounds	Carbonyl compounds	2134-29-4	75.0439	0.44595	M+H	C3H6O2	metab_10862	pos_12128	pos	52.8	2.258	0.4005	2.717	0.5955
4-Hydroxynonenal	2.705E-9	3.17E-8	1.0144	0.9053	1.0477	0.0673	yes	up	B(ii)	HMDB0004362	Lipids and lipid-like molecules	Fatty Acyls	Fatty alcohols	-;75899-68-2;	201.113	5.5499	M+FA-H	C9H16O2	metab_14409	neg_3149	neg	50	5.685	0.09107	5.426	0.1195
Pa(5-Iso Pgf2Vi/14:1(9Z))	0.0007531	0.002058	1.0113	1.0401	0.9122	-0.1326	yes	down	B(ii)	HMDB0263103	Not Available	Not Available	Not Available	-	709.368	4.61133	M+Na-2H	C35H61O11P	metab_18952	neg_8146	neg	51.9	4.383	0.08264	4.805	0.5083
2-Hydroxypentanoic Acid	1.23E-7	9.697E-7	1.0077	0.9236	1.0572	0.0802	yes	up	B(i)	HMDB0001863	Lipids and lipid-like molecules	Fatty Acyls	Fatty acids and conjugates	617-31-2	117.056	3.27902	M-H	C5H10O3	metab_13300	neg_1977	neg	53.9	5.398	0.1649	5.106	0.1147
2,6-Dihydroxybenzoic Acid	0.001244	0.00321	1.0074	0.9678	1.0829	0.1149	yes	up	B(i)	HMDB0013676	Benzenoids	Benzene and substituted derivatives	Benzoic acids and derivatives	303-07-1	153.019	4.89453	M-H	C7H6O4	metab_18847	neg_8034	neg	56	4.796	0.189	4.429	0.4314
Glu-Val-Leu	0.01409	0.0273	1.0073	1.1104	1.239	0.3092	yes	up	B(i)	-	-	-	-	-	340.187	4.9264	M-H2O-H	C16H29N3O6	metab_13926	neg_2624	neg	50.7	2.986	0.7502	2.41	0.6605
4-Methoxybenzoic Acid	7.157E-8	6.01E-7	1.0048	0.9015	1.072	0.1002	yes	up	B(i)	HMDB0001101	Benzenoids	Benzene and substituted derivatives	Benzoic acids and derivatives	100-09-4	151.04	4.53663	M-H	C8H8O3	metab_13772	neg_2463	neg	54.5	4.082	0.1049	3.808	0.1509
Indolelactic Acid	2.119E-8	2.024E-7	1.0022	0.9375	1.0545	0.0766	yes	up	B(i)	HMDB0000671	Organoheterocyclic compounds	Indoles and derivatives	Indolyl carboxylic acids and derivatives	7417-65-4	204.066	5.17682	M-H	C11H11NO3	metab_18748	neg_7921	neg	58.7	5.299	0.1113	5.025	0.134
Phenaceturic Acid	1.361E-6	8.117E-6	1.001	0.9362	0.948	-0.077	yes	down	B(i)	HMDB0000821	Organic acids and derivatives	Carboxylic acids and derivatives	Amino acids, peptides, and analogues	500-98-1	194.081	4.16952	M+H	C10H11NO3	metab_9769	pos_10990	pos	55.4	5.797	0.1509	6.115	0.198

## Sheet: Table 2
Table S2 Analysis of differential KEGG metabolic pathways in yak plasma under different feeding patterns
Num	First Category	Second Category	Pathway Description	Pathway_ID	Database	Enrich Factor	DA Score	Ratio_in_study	Ratio_in_pop	P_value	P_adjust
1	Human Diseases	Endocrine and metabolic disease	Cushing syndrome	map04934	KEGG PATHWAY	0.0769231	-0.5	1/62	13/4518	0.1646	0.4547
1	Human Diseases	Cancer: specific types	Hepatocellular carcinoma	map05225	KEGG PATHWAY	0.0714286	0.5	1/62	14/4518	0.1761	0.4643
1	Organismal Systems	Endocrine system	Glucagon signaling pathway	map04922	KEGG PATHWAY	0.0384615	0.1667	1/62	26/4518	0.3025	0.5161
1	Human Diseases	Cancer: overview	Chemical carcinogenesis - receptor activation	map05207	KEGG PATHWAY	0.0344828	-0.5	1/62	29/4518	0.331	0.5189
1	Metabolism	Metabolism of cofactors and vitamins	Biotin metabolism	map00780	KEGG PATHWAY	0.0344828	-0.25	1/62	29/4518	0.331	0.5189
1	Organismal Systems	Endocrine system	Cortisol synthesis and secretion	map04927	KEGG PATHWAY	0.0833333	-0.5	1/62	12/4518	0.153	0.5219
1	Organismal Systems	Nervous system	Synaptic vesicle cycle	map04721	KEGG PATHWAY	0.0833333	-0.3333	1/62	12/4518	0.153	0.5219
1	Organismal Systems	Endocrine system	Aldosterone synthesis and secretion	map04925	KEGG PATHWAY	0.0454545	-0.2	1/62	22/4518	0.2627	0.5253
1	Environmental Information Processing	Signal transduction	AMPK signaling pathway	map04152	KEGG PATHWAY	0.0454545	0.3333	1/62	22/4518	0.2627	0.5253
1	Metabolism	Metabolism of cofactors and vitamins	Riboflavin metabolism	map00740	KEGG PATHWAY	0.0416667	0.5	1/62	24/4518	0.2829	0.5292
1	Environmental Information Processing	Signal transduction	cAMP signaling pathway	map04024	KEGG PATHWAY	0.04	-0.25	1/62	25/4518	0.2928	0.5306
1	Metabolism	Carbohydrate metabolism	Glycolysis / Gluconeogenesis	map00010	KEGG PATHWAY	0.03125	0.2	1/62	32/4518	0.3583	0.5329
1	Metabolism	Carbohydrate metabolism	Pyruvate metabolism	map00620	KEGG PATHWAY	0.03125	0.25	1/62	32/4518	0.3583	0.5329
1	Metabolism	Amino acid metabolism	Alanine, aspartate and glutamate metabolism	map00250	KEGG PATHWAY	0.0357143	0.09091	1/62	28/4518	0.3216	0.533
1	Metabolism	Lipid metabolism	Linoleic acid metabolism	map00591	KEGG PATHWAY	0.0357143	0.05263	1/62	28/4518	0.3216	0.533
1	Metabolism	Lipid metabolism	Glycerolipid metabolism	map00561	KEGG PATHWAY	0.0263158	-0.3333	1/62	38/4518	0.4098	0.5402
1	Organismal Systems	Sensory system	Inflammatory mediator regulation of TRP channels	map04750	KEGG PATHWAY	0.0285714	-0.2	1/62	35/4518	0.3846	0.5441
1	Organismal Systems	Excretory system	Aldosterone-regulated sodium reabsorption	map04960	KEGG PATHWAY	0.125	-1	1/62	8/4518	0.1047	0.5522
1	Metabolism	Carbohydrate metabolism	Pentose phosphate pathway	map00030	KEGG PATHWAY	0.027027	0.25	1/62	37/4518	0.4015	0.5544
1	Human Diseases	Cancer: overview	Central carbon metabolism in cancer	map05230	KEGG PATHWAY	0.027027	0.05556	1/62	37/4518	0.4015	0.5544
1	Metabolism	Carbohydrate metabolism	Citrate cycle (TCA cycle)	map00020	KEGG PATHWAY	0.05	0.2	1/62	20/4518	0.2419	0.5612
1	Organismal Systems	Nervous system	Serotonergic synapse	map04726	KEGG PATHWAY	0.0238095	-0.1667	1/62	42/4518	0.4418	0.5694
1	Metabolism	Metabolism of cofactors and vitamins	Lipoic acid metabolism	map00785	KEGG PATHWAY	0.0227273	0.1429	1/62	44/4518	0.4571	0.5764
1	Human Diseases	Cancer: specific types	Prostate cancer	map05215	KEGG PATHWAY	0.0909091	-1	1/62	11/4518	0.1412	0.6298
1	Cellular Processes	Cellular community - eukaryotes	Gap junction	map04540	KEGG PATHWAY	0.0909091	-0.25	1/62	11/4518	0.1412	0.6298
1	Organismal Systems	Endocrine system	Renin-angiotensin system	map04614	KEGG PATHWAY	0.0909091	-0.5	1/62	11/4518	0.1412	0.6298
1	Metabolism	Carbohydrate metabolism	Glyoxylate and dicarboxylate metabolism	map00630	KEGG PATHWAY	0.015625	0.1111	1/62	64/4518	0.5896	0.6333
1	Metabolism	Nucleotide metabolism	Pyrimidine metabolism	map00240	KEGG PATHWAY	0.015625	-0.0625	1/62	64/4518	0.5896	0.6333
1	Metabolism	Amino acid metabolism	Lysine degradation	map00310	KEGG PATHWAY	0.0178571	0.07143	1/62	56/4518	0.5409	0.6403
1	Metabolism	Lipid metabolism	Fatty acid biosynthesis	map00061	KEGG PATHWAY	0.0172414	0.3333	1/62	58/4518	0.5536	0.6422
1	Metabolism	Global and overview maps	Nucleotide metabolism	map01232	KEGG PATHWAY	0.0172414	0.05263	1/62	58/4518	0.5536	0.6422
1	Metabolism	Metabolism of cofactors and vitamins	Nicotinate and nicotinamide metabolism	map00760	KEGG PATHWAY	0.0181818	0.125	1/62	55/4518	0.5345	0.6458
1	Metabolism	Lipid metabolism	Arachidonic acid metabolism	map00590	KEGG PATHWAY	0.0126582	-0.05263	1/62	79/4518	0.6675	0.6914
1	Metabolism	Xenobiotics biodegradation and metabolism	Drug metabolism - cytochrome P450	map00982	KEGG PATHWAY	0.0114943	0.5	1/62	87/4518	0.7029	0.7153
1	Metabolism	Metabolism of cofactors and vitamins	Porphyrin metabolism	map00860	KEGG PATHWAY	0.00671141	-0.2	1/62	149/4518	0.8768	0.8768
2	Metabolism	Amino acid metabolism	Arginine biosynthesis	map00220	KEGG PATHWAY	0.0869565	0	2/62	23/4518	0.03897	0.3229
2	Human Diseases	Cancer: overview	Pathways in cancer	map05200	KEGG PATHWAY	0.0645161	0	2/62	31/4518	0.06681	0.4306
2	Environmental Information Processing	Signaling molecules and interaction	Neuroactive ligand-receptor interaction	map04080	KEGG PATHWAY	0.0377358	-0.2	2/62	53/4518	0.1641	0.4758
2	Metabolism	Metabolism of cofactors and vitamins	Ubiquinone and other terpenoid-quinone biosynthesis	map00130	KEGG PATHWAY	0.028169	0.6667	2/62	71/4518	0.2546	0.5274
2	Metabolism	Metabolism of other amino acids	D-Amino acid metabolism	map00470	KEGG PATHWAY	0.0289855	0.1	2/62	69/4518	0.2444	0.5451
2	Metabolism	Amino acid metabolism	Arginine and proline metabolism	map00330	KEGG PATHWAY	0.0289855	0	2/62	69/4518	0.2444	0.5451
2	Metabolism	Lipid metabolism	alpha-Linolenic acid metabolism	map00592	KEGG PATHWAY	0.0454545	0.1053	2/62	44/4518	0.1216	0.5876
2	Metabolism	Xenobiotics biodegradation and metabolism	Metabolism of xenobiotics by cytochrome P450	map00980	KEGG PATHWAY	0.0165289	0	2/62	121/4518	0.4986	0.6153
2	Environmental Information Processing	Membrane transport	ABC transporters	map02010	KEGG PATHWAY	0.0144928	0	2/62	138/4518	0.5702	0.6239
3	Metabolism	Amino acid metabolism	Valine, leucine and isoleucine biosynthesis	map00290	KEGG PATHWAY	0.130435	0.3	3/62	23/4518	0.003584	0.1039
3	Metabolism	Amino acid metabolism	Phenylalanine, tyrosine and tryptophan biosynthesis	map00400	KEGG PATHWAY	0.0857143	0.2727	3/62	35/4518	0.01179	0.1709
3	Organismal Systems	Sensory system	Taste transduction	map04742	KEGG PATHWAY	0.09375	-0.125	3/62	32/4518	0.009197	0.1778
3	Metabolism	Amino acid metabolism	Phenylalanine metabolism	map00360	KEGG PATHWAY	0.0612245	0.08333	3/62	49/4518	0.02899	0.2802
3	Metabolism	Nucleotide metabolism	Purine metabolism	map00230	KEGG PATHWAY	0.029703	0.05263	3/62	101/4518	0.1604	0.4896
3	Metabolism	Amino acid metabolism	Tryptophan metabolism	map00380	KEGG PATHWAY	0.0361446	-0.1875	3/62	83/4518	0.1046	0.6068
3	Metabolism	Carbohydrate metabolism	Pentose and glucuronate interconversions	map00040	KEGG PATHWAY	0.0172414	0.125	1/62	58/4518	0.5536	0.6422
4	Metabolism	Lipid metabolism	Biosynthesis of unsaturated fatty acids	map01040	KEGG PATHWAY	0.0540541	0.5714	4/62	74/4518	0.01809	0.2098
4	Metabolism	Lipid metabolism	Steroid hormone biosynthesis	map00140	KEGG PATHWAY	0.040404	-0.1818	4/62	99/4518	0.046	0.3335
4	Metabolism	Carbohydrate metabolism	Ascorbate and aldarate metabolism	map00053	KEGG PATHWAY	0.0350877	0.2	2/62	57/4518	0.1837	0.444
6	Human Diseases	Cancer: overview	Choline metabolism in cancer	map05231	KEGG PATHWAY	0.0909091	0.2143	1/62	11/4518	0.1412	0.6298
7	Metabolism	Lipid metabolism	Glycerophospholipid metabolism	map00564	KEGG PATHWAY	0.0357143	0.2333	2/62	56/4518	0.1788	0.4509
8	Organismal Systems	Digestive system	Bile secretion	map04976	KEGG PATHWAY	0.0618557	0	6/62	97/4518	0.001954	0.1133
8	Metabolism	Global and overview maps	Biosynthesis of cofactors	map01240	KEGG PATHWAY	0.0182371	0.1765	6/62	329/4518	0.2956	0.5196

## Sheet: Table 3
Table S3 Differential Metabolites in the Bile Secretion Pathway of Yaks Under Different Feeding Patterns
ID	Metabolite	Metab ID	Regulate	KEGG Pathway ID	KEGG Pathway Description	Library ID	Adducts	Formula	Retention time	KEGG Compound ID	Mode	KEGG Pathway First Category	KEGG Pathway Second Category	HMDB Superclass	HMDB Class	M/Z	HMDB Subclass
pos_999	Serotonin	metab_957	down	map01100;map05207;map04750;map04540;map04976;map04024;map04080;map04726;map04742;map00380;map04721	Metabolic pathways;Chemical carcinogenesis - receptor activation;Inflammatory mediator regulation of TRP channels;Gap junction;Bile secretion;cAMP signaling pathway;Neuroactive ligand-receptor interaction;Serotonergic synapse;Taste transduction;Tryptophan metabolism;Synaptic vesicle cycle	HMDB0000259;PW_C000178	M+H	C10H12N2O	2.6594	C00780	pos	Metabolism;Human Diseases;Organismal Systems;Cellular Processes;Organismal Systems;Environmental Information Processing;Environmental Information Processing;Organismal Systems;Organismal Systems;Metabolism;Organismal Systems	Global and overview maps;Cancer: overview;Sensory system;Cellular community - eukaryotes;Digestive system;Signal transduction;Signaling molecules and interaction;Nervous system;Sensory system;Amino acid metabolism;Nervous system	Organoheterocyclic compounds	Indoles and derivatives	177.102	Tryptamines and derivatives
pos_1449	Topotecan	metab_1382	up	map04976	Bile secretion	HMDB0015164	M+	C23H23N3O5	3.5878	C11158	pos	Organismal Systems	Digestive system	Alkaloids and derivatives	Camptothecins	421.167	Not Available
pos_7812	15-Hydroxynorandrostene-3,17-Dione Glucuronide	metab_6859	down	map01100;map00040;map04976;map00053;map01240	Metabolic pathways;Pentose and glucuronate interconversions;Bile secretion;Ascorbate and aldarate metabolism;Biosynthesis of cofactors	HMDB0010353	M+ACN+H	C24H32O9	5.8168	C03033	pos	Metabolism;Metabolism;Organismal Systems;Metabolism;Metabolism	Global and overview maps;Carbohydrate metabolism;Digestive system;Carbohydrate metabolism;Global and overview maps	Lipids and lipid-like molecules	Steroids and steroid derivatives	506.24	Steroidal glycosides
pos_9590	Rifampicin	metab_8447	down	map04976	Bile secretion	HMDB0257225	M+H-H2O	C43H58N4O12	5.2841	C06688	pos	Organismal Systems	Digestive system	Phenylpropanoids and polyketides	Macrolactams	805.407	Not Available
pos_9980	Phenethylamine Glucuronide	metab_8818	up	map01100;map00040;map04976;map00053;map01240	Metabolic pathways;Pentose and glucuronate interconversions;Bile secretion;Ascorbate and aldarate metabolism;Biosynthesis of cofactors	HMDB0010323	M+CH3OH+H	C14H19NO6	5.1236	C03033	pos	Metabolism;Metabolism;Organismal Systems;Metabolism;Metabolism	Global and overview maps;Carbohydrate metabolism;Digestive system;Carbohydrate metabolism;Global and overview maps	Organic oxygen compounds	Organooxygen compounds	330.154	Carbohydrates and carbohydrate conjugates
neg_3126	Cortisol	metab_14386	down	map01100;map05215;map05200;map04976;map04960;map04080;map04927;map04934;map00140	Metabolic pathways;Prostate cancer;Pathways in cancer;Bile secretion;Aldosterone-regulated sodium reabsorption;Neuroactive ligand-receptor interaction;Cortisol synthesis and secretion;Cushing syndrome;Steroid hormone biosynthesis	HMDB0000063;LMST02030001;PW_C000045	M+FA-H	C21H30O5	5.5339	C00735	neg	Metabolism;Human Diseases;Human Diseases;Organismal Systems;Organismal Systems;Environmental Information Processing;Organismal Systems;Human Diseases;Metabolism	Global and overview maps;Cancer: specific types;Cancer: overview;Digestive system;Excretory system;Signaling molecules and interaction;Endocrine system;Endocrine and metabolic disease;Lipid metabolism	Lipids and lipid-like molecules	Steroids and steroid derivatives	407.207	Hydroxysteroids
neg_3423	Cholestane-3,7,12,25-Tetrol-3-Glucuronide	metab_14651	up	map01100;map00040;map04976;map00053;map01240	Metabolic pathways;Pentose and glucuronate interconversions;Bile secretion;Ascorbate and aldarate metabolism;Biosynthesis of cofactors	HMDB0010355	M+Na-2H	C33H56O10	5.6993	C03033	neg	Metabolism;Metabolism;Organismal Systems;Metabolism;Metabolism	Global and overview maps;Carbohydrate metabolism;Digestive system;Carbohydrate metabolism;Global and overview maps	Lipids and lipid-like molecules	Steroids and steroid derivatives	633.364	Steroidal glycosides
neg_8185	Salicylic Acid	metab_18990	up	map01100;map04976	Metabolic pathways;Bile secretion	HMDB0001895;PW_C001263	M-H	C7H6O3	4.5099	C00805	neg	Metabolism;Organismal Systems	Global and overview maps;Digestive system	Benzenoids	Benzene and substituted derivatives	137.024	Benzoic acids and derivatives
